# Supplementary material for: Evaluation of a strawberry fermented beverage with potential health benefits
Source: PeerJ. 2021 Aug 23;9:e11974. doi: 10.7717/peerj.11974 (PMC8388556; doi:10.7717/peerj.11974)
Supplement: Supplemental Information 1 — The “FTIR” shows the wavenumber and fransmittance of the strawberry juice and fermented beverage. This data was used to prepare Fig. 2. “Antioxidations” shows the contents of total phenols and flavonoids, and T-SOD activity. In addition, it shows the scavenging rate of the Vc, strawberry juice and fermented beverage to DPPH radical, ABTS radical, hydroxyl radical and superoxide radical. This data was used to prepare Fig. 3. “Antibacterial” shows the diameter of the inhibition zone of the strawberry juice and fermented beverage on Escherichia coli ATCC 25922, Staphylococcus aureus ATCC 6538, Pseudomonas aeruginosa ATCC 9027, and Bacillus subtilis ATCC6633. This data was used to prepare Table 2. In addition, it also shows absorbance of Escherichia coli ATCC 25922 and Staphylococcus aureus ATCC 6538 under the treatment of fermented beverage within 0-12 h at OD600 nm. This data was used to prepare Fig. 5. “Sensory evaluation” shows the score of each sensory attribute in the sensory evaluation experiment. This data was used to prepare Fig. 7. [file peerj-09-11974-s001.xlsx]

## Sheet: FTIR
		Non-fermented			Fermented
		Wavenumber（cm-1）	Transmittance（%）		Wavenumber（cm-1）	Transmittance（%）
		400.157	17.6448		400.157	35.7633
		400.639	17.6079		400.639	35.8299
		401.121	17.5328		401.121	35.9124
		401.603	17.4616		401.603	36.0045
		402.085	17.4337		402.085	36.0991
		402.567	17.4628		402.567	36.1896
		403.05	17.5295		403.05	36.2718
		403.532	17.5932		403.532	36.3424
		404.014	17.6135		404.014	36.3984
		404.496	17.5696		404.496	36.4354
		404.978	17.4694		404.978	36.4485
		405.46	17.346		405.46	36.4353
		405.942	17.241		405.942	36.3989
		406.424	17.1813		406.424	36.3491
		406.906	17.1648		406.906	36.2988
		407.389	17.1636		407.389	36.2581
		407.871	17.1446		407.871	36.2306
		408.353	17.0887		408.353	36.2125
		408.835	17.0201		408.835	36.1913
		409.317	16.9613		409.317	36.1597
		409.799	16.9055		409.799	36.1285
		410.281	16.833		410.281	36.0975
		410.763	16.8402		410.763	36.0573
		411.245	16.8359		411.245	36.0076
		411.728	16.8347		411.728	35.9652
		412.21	16.7963		412.21	35.9373
		412.692	16.7315		412.692	35.9111
		413.174	16.6518		413.174	35.8781
		413.656	16.6132		413.656	35.8429
		414.138	16.5492		414.138	35.8203
		414.62	16.5224		414.62	35.7687
		415.103	16.5259		415.103	35.6886
		415.585	16.5061		415.585	35.5778
		416.067	16.4449		416.067	35.4289
		416.549	16.3509		416.549	35.2384
		417.031	16.2548		417.031	35.0173
		417.513	16.172		417.513	34.7976
		417.995	16.1393		417.995	34.611
		418.477	16.118		418.477	34.4759
		418.959	16.1386		418.959	34.4287
		419.442	16.1506		419.442	34.503
		419.924	16.1196		419.924	34.6409
		420.406	16.0644		420.406	34.8006
		420.888	16.0213		420.888	34.9434
		421.37	16.0125		421.37	35.0616
		421.852	16.0164		421.852	35.1337
		422.334	16.0316		422.334	35.1512
		422.816	16.0909		422.816	35.1444
		423.298	16.1268		423.298	35.1205
		423.781	16.0891		423.781	35.1151
		424.263	16.0292		424.263	35.0894
		424.745	15.9613		424.745	35.0617
		425.227	15.8997		425.227	35.0519
		425.709	15.8568		425.709	35.0612
		426.191	15.854		426.191	35.0524
		426.673	15.862		426.673	35.0579
		427.155	15.8552		427.155	35.0711
		427.637	15.8247		427.637	35.084
		428.12	15.7764		428.12	35.0909
		428.602	15.7238		428.602	35.0928
		429.084	15.7025		429.084	35.0827
		429.566	15.7049		429.566	35.0777
		430.048	15.7286		430.048	35.0488
		430.53	15.74		430.53	35.0142
		431.012	15.7488		431.012	34.9849
		431.494	15.7213		431.494	34.963
		431.977	15.6629		431.977	34.9465
		432.459	15.5956		432.459	34.935
		432.941	15.5436		432.941	34.9341
		433.423	15.5177		433.423	34.9281
		433.905	15.5225		433.905	34.9276
		434.387	15.5435		434.387	34.9127
		434.869	15.5569		434.869	34.8888
		435.351	15.5493		435.351	34.8584
		435.834	15.5239		435.834	34.8188
		436.316	15.5077		436.316	34.7705
		436.798	15.516		436.798	34.7304
		437.28	15.4811		437.28	34.6848
		437.762	15.4685		437.762	34.6573
		438.244	15.4428		438.244	34.6336
		438.726	15.4133		438.726	34.6158
		439.208	15.3591		439.208	34.592
		439.69	15.2907		439.69	34.5561
		440.173	15.2205		440.173	34.5134
		440.655	15.1745		440.655	34.4597
		441.137	15.1569		441.137	34.4008
		441.619	15.1694		441.619	34.3329
		442.101	15.195		442.101	34.2945
		442.583	15.2102		442.583	34.2532
		443.065	15.2018		443.065	34.2221
		443.547	15.177		443.547	34.207
		444.029	15.1321		444.029	34.2064
		444.512	15.1383		444.512	34.1709
		444.994	15.148		444.994	34.168
		445.476	15.1546		445.476	34.1678
		445.958	15.1647		445.958	34.1574
		446.44	15.1454		446.44	34.1347
		446.922	15.0861		446.922	34.1049
		447.404	14.9948		447.404	34.0686
		447.886	14.9003		447.886	34.0276
		448.368	14.8081		448.368	34.0008
		448.851	14.7676		448.851	33.9476
		449.333	14.7879		449.333	33.9179
		449.815	14.7942		449.815	33.8945
		450.297	14.8083		450.297	33.8554
		450.779	14.7992		450.779	33.7902
		451.261	14.7767		451.261	33.7371
		451.743	14.7487		451.743	33.6759
		452.226	14.7334		452.226	33.6135
		452.708	14.7373		452.708	33.5571
		453.19	14.7367		453.19	33.5245
		453.672	14.7381		453.672	33.4857
		454.154	14.7119		454.154	33.4411
		454.636	14.6503		454.636	33.3919
		455.118	14.5637		455.118	33.336
		455.6	14.4763		455.6	33.2569
		456.082	14.4146		456.082	33.1642
		456.565	14.396		456.565	33.069
		457.047	14.3967		457.047	32.9896
		457.529	14.4387		457.529	32.9302
		458.011	14.4675		458.011	32.8989
		458.493	14.4307		458.493	32.8674
		458.975	14.3863		458.975	32.8642
		459.457	14.3414		459.457	32.8929
		459.939	14.2669		459.939	32.8827
		460.421	14.25		460.421	32.8853
		460.904	14.2598		460.904	32.8795
		461.386	14.2821		461.386	32.8606
		461.868	14.2932		461.868	32.8357
		462.35	14.2807		462.35	32.7958
		462.832	14.2493		462.832	32.7597
		463.314	14.2161		463.314	32.7274
		463.796	14.2		463.796	32.6814
		464.278	14.1925		464.278	32.6449
		464.76	14.1995		464.76	32.6058
		465.243	14.1917		465.243	32.5752
		465.725	14.1814		465.725	32.5276
		466.207	14.1558		466.207	32.4736
		466.689	14.1179		466.689	32.4256
		467.171	14.0688		467.171	32.3764
		467.653	14.0412		467.653	32.3328
		468.135	14.0438		468.135	32.2962
		468.617	14.0692		468.617	32.2634
		469.099	14.0735		469.099	32.2323
		469.582	14.0855		469.582	32.1844
		470.064	14.0701		470.064	32.121
		470.546	14.0362		470.546	32.0352
		471.028	14.0206		471.028	31.9508
		471.51	14.0096		471.51	31.8462
		471.992	14.006		471.992	31.7642
		472.474	13.9856		472.474	31.7073
		472.957	13.9802		472.957	31.6695
		473.439	13.976		473.439	31.6518
		473.921	13.9409		473.921	31.6517
		474.403	13.8837		474.403	31.6538
		474.885	13.8421		474.885	31.6585
		475.367	13.8154		475.367	31.6441
		475.849	13.7499		475.849	31.64
		476.331	13.7474		476.331	31.6109
		476.813	13.7529		476.813	31.5922
		477.296	13.7426		477.296	31.5626
		477.778	13.7304		477.778	31.5482
		478.26	13.7072		478.26	31.5061
		478.742	13.6739		478.742	31.4785
		479.224	13.6619		479.224	31.4521
		479.706	13.6639		479.706	31.41
		480.188	13.666		480.188	31.3635
		480.67	13.6905		480.67	31.323
		481.152	13.6989		481.152	31.2799
		481.635	13.67		481.635	31.2238
		482.117	13.6289		482.117	31.1739
		482.599	13.5899		482.599	31.1317
		483.081	13.577		483.081	31.0863
		483.563	13.5795		483.563	31.0565
		484.045	13.5577		484.045	31.0267
		484.527	13.5647		484.527	30.9915
		485.009	13.5582		485.009	30.9745
		485.491	13.5213		485.491	30.9469
		485.974	13.4529		485.974	30.9476
		486.456	13.424		486.456	30.9176
		486.938	13.3881		486.938	30.8975
		487.42	13.3637		487.42	30.8778
		487.902	13.3695		487.902	30.8579
		488.384	13.3878		488.384	30.8377
		488.866	13.3973		488.866	30.8145
		489.348	13.376		489.348	30.7713
		489.831	13.3363		489.831	30.7354
		490.313	13.2925		490.313	30.693
		490.795	13.2582		490.795	30.6538
		491.277	13.2446		491.277	30.6251
		491.759	13.2147		491.759	30.6032
		492.241	13.2155		492.241	30.564
		492.723	13.2116		492.723	30.554
		493.205	13.1774		493.205	30.5128
		493.688	13.1547		493.688	30.5052
		494.17	13.1389		494.17	30.4834
		494.652	13.1155		494.652	30.462
		495.134	13.112		495.134	30.4395
		495.616	13.1203		495.616	30.4275
		496.098	13.1334		496.098	30.4244
		496.58	13.1347		496.58	30.42
		497.062	13.1		497.062	30.3895
		497.544	13.0622		497.544	30.3792
		498.027	13.0251		498.027	30.3596
		498.509	12.9771		498.509	30.337
		498.991	12.9652		498.991	30.3219
		499.473	12.9768		499.473	30.2869
		499.955	12.9494		499.955	30.246
		500.437	12.9442		500.437	30.1846
		500.919	12.9257		500.919	30.1276
		501.401	12.9		501.401	30.0741
		501.884	12.8813		501.884	30.0144
		502.366	12.857		502.366	29.9774
		502.848	12.8626		502.848	29.9523
		503.33	12.8777		503.33	29.9422
		503.812	12.8854		503.812	29.9419
		504.294	12.8854		504.294	29.9327
		504.776	12.8671		504.776	29.9151
		505.258	12.8297		505.258	29.8775
		505.74	12.7906		505.74	29.8513
		506.223	12.7752		506.223	29.832
		506.705	12.7627		506.705	29.8004
		507.187	12.7689		507.187	29.7815
		507.669	12.7735		507.669	29.7648
		508.151	12.7671		508.151	29.7495
		508.633	12.7413		508.633	29.7268
		509.115	12.6985		509.115	29.7016
		509.597	12.673		509.597	29.6754
		510.079	12.6214		510.079	29.6474
		510.562	12.6221		510.562	29.6457
		511.044	12.5973		511.044	29.622
		511.526	12.6018		511.526	29.6187
		512.008	12.5931		512.008	29.613
		512.49	12.5583		512.49	29.606
		512.972	12.5046		512.972	29.5946
		513.454	12.4621		513.454	29.5704
		513.936	12.4271		513.936	29.5423
		514.418	12.407		514.418	29.5118
		514.901	12.3999		514.901	29.4783
		515.383	12.3954		515.383	29.4414
		515.865	12.3806		515.865	29.4013
		516.347	12.3496		516.347	29.3599
		516.829	12.3193		516.829	29.3325
		517.311	12.2646		517.311	29.3029
		517.793	12.2497		517.793	29.2878
		518.275	12.2266		518.275	29.2586
		518.758	12.2412		518.758	29.2651
		519.24	12.2462		519.24	29.2807
		519.722	12.2428		519.722	29.2956
		520.204	12.2267		520.204	29.3062
		520.686	12.2024		520.686	29.3117
		521.168	12.1804		521.168	29.3133
		521.65	12.1709		521.65	29.3128
		522.132	12.1787		522.132	29.3105
		522.615	12.19		522.615	29.3038
		523.097	12.2046		523.097	29.2909
		523.579	12.2329		523.579	29.2718
		524.061	12.2191		524.061	29.2419
		524.543	12.182		524.543	29.2158
		525.025	12.1507		525.025	29.1828
		525.507	12.1157		525.507	29.1554
		525.989	12.1229		525.989	29.1389
		526.471	12.1484		526.471	29.1319
		526.954	12.1608		526.954	29.137
		527.436	12.1446		527.436	29.1416
		527.918	12.139		527.918	29.1459
		528.4	12.1126		528.4	29.1448
		528.882	12.0834		528.882	29.1405
		529.364	12.0625		529.364	29.1355
		529.846	12.0554		529.846	29.1319
		530.328	12.0595		530.328	29.1299
		530.811	12.0651		530.811	29.1279
		531.293	12.0619		531.293	29.1235
		531.775	12.045		531.775	29.1152
		532.257	12.0186		532.257	29.1033
		532.739	11.9935		532.739	29.0901
		533.221	11.9813		533.221	29.0782
		533.703	11.9882		533.703	29.0695
		534.185	12.0098		534.185	29.064
		534.667	12.0339		534.667	29.06
		535.149	12.048		535.149	29.0555
		535.632	12.0448		535.632	29.0494
		536.114	12.0265		536.114	29.0422
		536.596	12.0029		536.596	29.0358
		537.078	11.9856		537.078	29.0318
		537.56	11.9819		537.56	29.0305
		538.042	11.9892		538.042	29.0302
		538.524	11.9972		538.524	29.0279
		539.006	11.9917		539.006	29.0204
		539.489	11.9915		539.489	29.0094
		539.971	11.96		539.971	28.9925
		540.453	11.9239		540.453	28.9748
		540.935	11.8946		540.935	28.9595
		541.417	11.8623		541.417	28.9466
		541.899	11.87		541.899	28.9395
		542.381	11.8744		542.381	28.9315
		542.863	11.8729		542.863	28.92
		543.346	11.8598		543.346	28.9029
		543.828	11.8278		543.828	28.8897
		544.31	11.802		544.31	28.8661
		544.792	11.7849		544.792	28.8428
		545.274	11.7857		545.274	28.8183
		545.756	11.7893		545.756	28.8055
		546.238	11.7905		546.238	28.7902
		546.72	11.7897		546.72	28.7754
		547.202	11.775		547.202	28.7597
		547.685	11.7496		547.685	28.7441
		548.167	11.7222		548.167	28.7313
		548.649	11.702		548.649	28.7234
		549.131	11.6872		549.131	28.7198
		549.613	11.6852		549.613	28.7202
		550.095	11.6867		550.095	28.7213
		550.577	11.6815		550.577	28.7196
		551.059	11.6646		551.059	28.713
		551.542	11.6382		551.542	28.7029
		552.024	11.6155		552.024	28.6872
		552.506	11.6077		552.506	28.6681
		552.988	11.608		552.988	28.6624
		553.47	11.6151		553.47	28.6609
		553.952	11.6298		553.952	28.6628
		554.434	11.6389		554.434	28.6653
		554.916	11.635		554.916	28.666
		555.398	11.6218		555.398	28.6647
		555.881	11.607		555.881	28.6619
		556.363	11.5944		556.363	28.6584
		556.845	11.594		556.845	28.6552
		557.327	11.6043		557.327	28.6517
		557.809	11.6172		557.809	28.6467
		558.291	11.6233		558.291	28.6393
		558.773	11.6141		558.773	28.6297
		559.255	11.6057		559.255	28.6317
		559.737	11.5901		559.737	28.6262
		560.22	11.5822		560.22	28.6253
		560.702	11.5868		560.702	28.629
		561.184	11.6036		561.184	28.632
		561.666	11.6074		561.666	28.629
		562.148	11.6216		562.148	28.6305
		562.63	11.6164		562.63	28.626
		563.112	11.6003		563.112	28.618
		563.594	11.5816		563.594	28.6101
		564.077	11.5693		564.077	28.6054
		564.559	11.5684		564.559	28.6055
		565.041	11.5769		565.041	28.6086
		565.523	11.5872		565.523	28.6111
		566.005	11.5908		566.005	28.6094
		566.487	11.5835		566.487	28.6011
		566.969	11.568		566.969	28.5874
		567.451	11.5527		567.451	28.5718
		567.933	11.5467		567.933	28.5589
		568.416	11.5432		568.416	28.5642
		568.898	11.562		568.898	28.5652
		569.38	11.5748		569.38	28.5732
		569.862	11.5878		569.862	28.5874
		570.344	11.5877		570.344	28.6049
		570.826	11.5711		570.826	28.6242
		571.308	11.5501		571.308	28.6456
		571.79	11.5343		571.79	28.6686
		572.273	11.529		572.273	28.6917
		572.755	11.5256		572.755	28.7115
		573.237	11.5311		573.237	28.7261
		573.719	11.5306		573.719	28.7332
		574.201	11.5195		574.201	28.733
		574.683	11.4997		574.683	28.729
		575.165	11.4787		575.165	28.7258
		575.647	11.4651		575.647	28.7282
		576.13	11.4634		576.13	28.7384
		576.612	11.471		576.612	28.7555
		577.094	11.4797		577.094	28.7761
		577.576	11.4805		577.576	28.7958
		578.058	11.4691		578.058	28.812
		578.54	11.4481		578.54	28.8241
		579.022	11.4255		579.022	28.8341
		579.504	11.4104		579.504	28.8446
		579.986	11.4076		579.986	28.8572
		580.468	11.415		580.468	28.8718
		580.951	11.4247		580.951	28.8862
		581.433	11.4275		581.433	28.8977
		581.915	11.4183		581.915	28.9041
		582.397	11.3987		582.397	28.9054
		582.879	11.3758		582.879	28.9031
		583.361	11.3581		583.361	28.9
		583.843	11.3502		583.843	28.8982
		584.325	11.3507		584.325	28.8988
		584.808	11.353		584.808	28.9015
		585.29	11.3496		585.29	28.9054
		585.772	11.3367		585.772	28.9095
		586.254	11.3168		586.254	28.9136
		586.736	11.2973		586.736	28.9178
		587.218	11.2853		587.218	28.9223
		587.7	11.2854		587.7	28.9251
		588.182	11.2951		588.182	28.9238
		588.664	11.3072		588.664	28.9162
		589.147	11.3135		589.147	28.9011
		589.629	11.3096		589.629	28.8793
		590.111	11.2973		590.111	28.8538
		590.593	11.2837		590.593	28.8291
		591.075	11.2765		591.075	28.8096
		591.557	11.2797		591.557	28.7979
		592.039	11.2904		592.039	28.7941
		592.521	11.3007		592.521	28.7954
		593.004	11.302		593.004	28.7983
		593.486	11.2905		593.486	28.7994
		593.968	11.2691		593.968	28.797
		594.45	11.2461		594.45	28.7915
		594.932	11.2308		594.932	28.7836
		595.414	11.2284		595.414	28.7745
		595.896	11.2376		595.896	28.764
		596.378	11.2515		596.378	28.7512
		596.861	11.2619		596.861	28.7346
		597.343	11.2636		597.343	28.7134
		597.825	11.2576		597.825	28.688
		598.307	11.2501		598.307	28.66
		598.789	11.2484		598.789	28.6316
		599.271	11.2567		599.271	28.6046
		599.753	11.2735		599.753	28.5798
		600.235	11.2923		600.235	28.557
		600.717	11.3058		600.717	28.5352
		601.199	11.3101		601.199	28.5138
		601.682	11.3072		601.682	28.4927
		602.164	11.3036		602.164	28.4726
		602.646	11.3066		602.646	28.4543
		603.128	11.3198		603.128	28.4378
		603.61	11.3411		603.61	28.4229
		604.092	11.3635		604.092	28.4086
		604.574	11.3794		604.574	28.3944
		605.057	11.3848		605.057	28.3804
		605.539	11.3817		605.539	28.3679
		606.021	11.3767		606.021	28.3582
		606.503	11.3777		606.503	28.3525
		606.985	11.3891		606.985	28.3504
		607.467	11.4094		607.467	28.3505
		607.949	11.4323		607.949	28.3507
		608.431	11.4501		608.431	28.3493
		608.913	11.4585		608.913	28.3462
		609.395	11.4584		609.395	28.3426
		609.878	11.4553		609.878	28.3411
		610.36	11.4563		610.36	28.3438
		610.842	11.465		610.842	28.3518
		611.324	11.4801		611.324	28.3646
		611.806	11.4959		611.806	28.3802
		612.288	11.5058		612.288	28.3968
		612.77	11.506		612.77	28.4135
		613.252	11.4981		613.252	28.4304
		613.735	11.4878		613.735	28.4488
		614.217	11.4815		614.217	28.4701
		614.699	11.4829		614.699	28.4946
		615.181	11.4904		615.181	28.5214
		615.663	11.4986		615.663	28.5485
		616.145	11.5013		616.145	28.5737
		616.627	11.4956		616.627	28.5953
		617.109	11.4839		617.109	28.6127
		617.591	11.4729		617.591	28.6267
		618.074	11.4696		618.074	28.6384
		618.556	11.4768		618.556	28.6489
		619.038	11.4916		619.038	28.6587
		619.52	11.5069		619.52	28.6675
		620.002	11.5152		620.002	28.6749
		620.484	11.5126		620.484	28.6808
		620.966	11.501		620.966	28.686
		621.448	11.4867		621.448	28.6917
		621.931	11.4768		621.931	28.6989
		622.413	11.4756		622.413	28.7078
		622.895	11.4823		622.895	28.7179
		623.377	11.4913		623.377	28.7279
		623.859	11.4958		623.859	28.737
		624.341	11.4919		624.341	28.7454
		624.823	11.4802		624.823	28.7542
		625.305	11.4659		625.305	28.7655
		625.788	11.4551		625.788	28.7805
		626.27	11.4515		626.27	28.7999
		626.752	11.454		626.752	28.8224
		627.234	11.4577		627.234	28.8463
		627.716	11.457		627.716	28.8699
		628.198	11.4489		628.198	28.8923
		628.68	11.4354		628.68	28.9138
		629.162	11.4221		629.162	28.9352
		629.644	11.4151		629.644	28.9572
		630.126	11.4177		630.126	28.9798
		630.609	11.4284		630.609	29.0018
		631.091	11.4416		631.091	29.0216
		631.573	11.4511		631.573	29.0381
		632.055	11.4532		632.055	29.0513
		632.537	11.4495		632.537	29.0629
		633.019	11.445		633.019	29.075
		633.501	11.4461		633.501	29.0901
		633.984	11.456		633.984	29.1092
		634.466	11.4732		634.466	29.132
		634.948	11.492		634.948	29.1568
		635.43	11.5059		635.43	29.1819
		635.912	11.5113		635.912	29.2059
		636.394	11.5091		636.394	29.2283
		636.876	11.5047		636.876	29.2494
		637.358	11.5043		637.358	29.2697
		637.84	11.5117		637.84	29.2892
		638.322	11.5261		638.322	29.3072
		638.805	11.5428		638.805	29.3229
		639.287	11.5561		639.287	29.3361
		639.769	11.5627		639.769	29.3471
		640.251	11.5637		640.251	29.3575
		640.733	11.5641		640.733	29.3691
		641.215	11.5695		641.215	29.3832
		641.697	11.5832		641.697	29.4001
		642.179	11.6038		642.179	29.4187
		642.662	11.6261		642.662	29.4375
		643.144	11.6445		643.144	29.4551
		643.626	11.6557		643.626	29.4712
		644.108	11.6611		644.108	29.4867
		644.59	11.6658		644.59	29.5031
		645.072	11.6756		645.072	29.5215
		645.554	11.6934		645.554	29.5422
		646.036	11.7176		646.036	29.5639
		646.519	11.743		646.519	29.5846
		647.001	11.7636		647.001	29.6022
		647.483	11.7763		647.483	29.6153
		647.965	11.7827		647.965	29.624
		648.447	11.7888		648.447	29.629
		648.929	11.8011		648.929	29.6319
		649.411	11.8233		649.411	29.6336
		649.893	11.8536		649.893	29.6348
		650.375	11.8861		650.375	29.6358
		650.857	11.9139		650.857	29.637
		651.34	11.933		651.34	29.6391
		651.822	11.9445		651.822	29.6433
		652.304	11.9535		652.304	29.6507
		652.786	11.9661		652.786	29.6614
		653.268	11.986		653.268	29.6745
		653.75	12.0119		653.75	29.6879
		654.232	12.0389		654.232	29.6991
		654.715	12.0609		654.715	29.7065
		655.197	12.0745		655.197	29.7097
		655.679	12.081		655.679	29.7098
		656.161	12.0856		656.161	29.7086
		656.643	12.0944		656.643	29.7075
		657.125	12.1107		657.125	29.7071
		657.607	12.1331		657.607	29.7069
		658.089	12.1563		658.089	29.7059
		658.571	12.1742		658.571	29.7033
		659.053	12.1833		659.053	29.6994
		659.536	12.1849		659.536	29.6957
		660.018	12.1844		660.018	29.6938
		660.5	12.1886		660.5	29.6947
		660.982	12.2014		660.982	29.6979
		661.464	12.2221		661.464	29.7017
		661.946	12.2455		661.946	29.7035
		662.428	12.2654		662.428	29.702
		662.91	12.2773		662.91	29.6969
		663.393	12.281		663.393	29.69
		663.875	12.2805		663.875	29.6838
		664.357	12.2817		664.357	29.6803
		664.839	12.289		664.839	29.6803
		665.321	12.3035		665.321	29.683
		665.803	12.3223		665.803	29.6863
		666.285	12.3393		666.285	29.6883
		666.767	12.3482		666.767	29.6882
		667.25	12.3469		667.25	29.6893
		667.732	12.3428		667.732	29.6977
		668.214	12.3503		668.214	29.7154
		668.696	12.3758		668.696	29.7331
		669.178	12.4079		669.178	29.7407
		669.66	12.4287		669.66	29.738
		670.142	12.4308		670.142	29.7304
		670.624	12.4187		670.624	29.7217
		671.106	12.4018		671.106	29.7145
		671.589	12.3893		671.589	29.7106
		672.071	12.3873		672.071	29.7116
		672.553	12.3973		672.553	29.7182
		673.035	12.4162		673.035	29.7302
		673.517	12.4374		673.517	29.7462
		673.999	12.4538		673.999	29.7645
		674.481	12.462		674.481	29.7838
		674.963	12.4629		674.963	29.804
		675.446	12.4615		675.446	29.8262
		675.928	12.4638		675.928	29.8516
		676.41	12.4732		676.41	29.8812
		676.892	12.4886		676.892	29.915
		677.374	12.5054		677.374	29.952
		677.856	12.5181		677.856	29.9911
		678.338	12.5239		678.338	30.0316
		678.82	12.5239		678.82	30.0734
		679.302	12.5227		679.302	30.1172
		679.784	12.5251		679.784	30.1634
		680.267	12.5338		680.267	30.2119
		680.749	12.5473		680.749	30.262
		681.231	12.5609		681.231	30.3127
		681.713	12.57		681.713	30.3635
		682.195	12.5726		682.195	30.4144
		682.677	12.571		682.677	30.4663
		683.159	12.5702		683.159	30.52
		683.641	12.5756		683.641	30.5758
		684.124	12.5892		684.124	30.6329
		684.606	12.6088		684.606	30.6895
		685.088	12.6287		685.088	30.7441
		685.57	12.6434		685.57	30.7955
		686.052	12.65		686.052	30.8438
		686.534	12.6505		686.534	30.8906
		687.016	12.6499		687.016	30.9373
		687.498	12.6538		687.498	30.9856
		687.981	12.665		687.981	31.0358
		688.463	12.6822		688.463	31.0872
		688.945	12.7002		688.945	31.1384
		689.427	12.7137		689.427	31.1881
		689.909	12.7197		689.909	31.2353
		690.391	12.7195		690.391	31.28
		690.873	12.7174		690.873	31.3224
		691.355	12.7186		691.355	31.3631
		691.837	12.7256		691.837	31.402
		692.32	12.7374		692.32	31.4391
		692.802	12.7498		692.802	31.4742
		693.284	12.7584		693.284	31.5074
		693.766	12.7609		693.766	31.5387
		694.248	12.7586		694.248	31.5688
		694.73	12.7558		694.73	31.5976
		695.212	12.7568		695.212	31.6252
		695.694	12.7641		695.694	31.6512
		696.177	12.7763		696.177	31.6752
		696.659	12.7895		696.659	31.6973
		697.141	12.7993		697.141	31.7181
		697.623	12.8038		697.623	31.7386
		698.105	12.8046		698.105	31.7602
		698.587	12.8056		698.587	31.7837
		699.069	12.8113		699.069	31.8089
		699.551	12.8235		699.551	31.8352
		700.033	12.8405		700.033	31.8611
		700.516	12.8579		700.516	31.8856
		700.998	12.8711		700.998	31.9084
		701.48	12.878		701.48	31.9297
		701.962	12.88		701.962	31.9505
		702.444	12.8814		702.444	31.972
		702.926	12.8872		702.926	31.995
		703.408	12.8997		703.408	32.0196
		703.89	12.9183		703.89	32.0458
		704.372	12.9391		704.372	32.0732
		704.855	12.9579		704.855	32.102
		705.337	12.9722		705.337	32.1325
		705.819	12.9831		705.819	32.1653
		706.301	12.9939		706.301	32.2007
		706.783	13.0087		706.783	32.2384
		707.265	13.0292		707.265	32.2777
		707.747	13.0544		707.747	32.3179
		708.229	13.0803		708.229	32.3582
		708.712	13.1031		708.712	32.3987
		709.194	13.1208		709.194	32.4397
		709.676	13.1351		709.676	32.4821
		710.158	13.1497		710.158	32.5263
		710.64	13.1689		710.64	32.572
		711.122	13.1947		711.122	32.6183
		711.604	13.2257		711.604	32.6643
		712.086	13.2579		712.086	32.7093
		712.568	13.2872		712.568	32.7532
		713.051	13.3115		713.051	32.7968
		713.533	13.3321		713.533	32.8408
		714.015	13.3531		714.015	32.8861
		714.497	13.3787		714.497	32.9327
		714.979	13.4111		714.979	32.9801
		715.461	13.4489		715.461	33.0276
		715.943	13.488		715.943	33.0748
		716.425	13.5235		716.425	33.1217
		716.908	13.5525		716.908	33.1692
		717.39	13.5755		717.39	33.2182
		717.872	13.5961		717.872	33.2694
		718.354	13.6189		718.354	33.3223
		718.836	13.6472		718.836	33.376
		719.318	13.6813		719.318	33.4285
		719.8	13.7187		719.8	33.4782
		720.282	13.7558		720.282	33.5241
		720.764	13.7899		720.764	33.5662
		721.247	13.8211		721.247	33.6058
		721.729	13.8516		721.729	33.644
		722.211	13.8838		722.211	33.6822
		722.693	13.919		722.693	33.721
		723.175	13.9557		723.175	33.7606
		723.657	13.991		723.657	33.8015
		724.139	14.0218		724.139	33.8439
		724.621	14.0471		724.621	33.8884
		725.104	14.0685		725.104	33.9354
		725.586	14.0897		725.586	33.9845
		726.068	14.1143		726.068	34.035
		726.55	14.144		726.55	34.0855
		727.032	14.1773		727.032	34.1348
		727.514	14.2106		727.514	34.182
		727.996	14.24		727.996	34.2272
		728.478	14.2635		728.478	34.2705
		728.96	14.2823		728.96	34.3127
		729.443	14.2998		729.443	34.3542
		729.925	14.3198		729.925	34.3952
		730.407	14.3444		730.407	34.4359
		730.889	14.3728		730.889	34.4764
		731.371	14.4019		731.371	34.5172
		731.853	14.4283		731.853	34.5592
		732.335	14.4499		732.335	34.603
		732.817	14.468		732.817	34.6487
		733.299	14.4854		733.299	34.6956
		733.782	14.5057		733.782	34.7422
		734.264	14.5305		734.264	34.7869
		734.746	14.5589		734.746	34.8287
		735.228	14.5877		735.228	34.8675
		735.71	14.6136		735.71	34.9041
		736.192	14.635		736.192	34.94
		736.674	14.6533		736.674	34.9764
		737.156	14.6716		737.156	35.0139
		737.639	14.6932		737.639	35.0523
		738.121	14.7198		738.121	35.0905
		738.603	14.75		738.603	35.1277
		739.085	14.7804		739.085	35.1636
		739.567	14.8073		739.567	35.1982
		740.049	14.8291		740.049	35.2324
		740.531	14.847		740.531	35.2668
		741.013	14.8646		741.013	35.3017
		741.495	14.8856		741.495	35.3367
		741.978	14.912		741.978	35.371
		742.46	14.9429		742.46	35.4039
		742.942	14.975		742.942	35.4354
		743.424	15.0048		743.424	35.4661
		743.906	15.0303		743.906	35.4969
		744.388	15.0521		744.388	35.5283
		744.87	15.0735		744.87	35.5607
		745.352	15.0976		745.352	35.5934
		745.835	15.1265		745.835	35.6256
		746.317	15.1592		746.317	35.6568
		746.799	15.1927		746.799	35.6868
		747.281	15.2237		747.281	35.716
		747.763	15.2503		747.763	35.745
		748.245	15.2736		748.245	35.7745
		748.727	15.2962		748.727	35.8044
		749.209	15.3215		749.209	35.8342
		749.692	15.3512		749.692	35.8633
		750.174	15.3845		750.174	35.8915
		750.656	15.4187		750.656	35.9191
		751.138	15.4506		751.138	35.947
		751.62	15.4788		751.62	35.9758
		752.102	15.504		752.102	36.006
		752.584	15.5289		752.584	36.037
		753.066	15.5564		753.066	36.0678
		753.548	15.5879		753.548	36.0973
		754.03	15.6221		754.03	36.1248
		754.513	15.6558		754.513	36.1505
		754.995	15.686		754.995	36.1755
		755.477	15.7111		755.477	36.2009
		755.959	15.7322		755.959	36.2277
		756.441	15.7524		756.441	36.2559
		756.923	15.7749		756.923	36.285
		757.405	15.8012		757.405	36.3143
		757.888	15.8302		757.888	36.3432
		758.37	15.8589		758.37	36.3719
		758.852	15.8839		758.852	36.4011
		759.334	15.9036		759.334	36.4314
		759.816	15.9189		759.816	36.4627
		760.298	15.9322		760.298	36.4944
		760.78	15.9473		760.78	36.5251
		761.262	15.9657		761.262	36.5534
		761.744	15.9866		761.744	36.5789
		762.226	16.0068		762.226	36.6021
		762.709	16.023		762.709	36.6245
		763.191	16.0334		763.191	36.6477
		763.673	16.0386		763.673	36.6728
		764.155	16.0414		764.155	36.6997
		764.637	16.045		764.637	36.7273
		765.119	16.051		765.119	36.754
		765.601	16.0584		765.601	36.7787
		766.083	16.0646		766.083	36.8012
		766.566	16.0664		766.566	36.8222
		767.048	16.0622		767.048	36.8428
		767.53	16.0533		767.53	36.8638
		768.012	16.0425		768.012	36.8852
		768.494	16.0333		768.494	36.9064
		768.976	16.0273		768.976	36.9267
		769.458	16.0238		769.458	36.9459
		769.94	16.0198		769.94	36.9646
		770.423	16.012		770.423	36.9839
		770.905	15.9989		770.905	37.0052
		771.387	15.9813		771.387	37.0288
		771.869	15.9625		771.869	37.0543
		772.351	15.946		772.351	37.0805
		772.833	15.934		772.833	37.1058
		773.315	15.9264		773.315	37.1295
		773.797	15.9208		773.797	37.1517
		774.279	15.9147		774.279	37.1736
		774.761	15.9067		774.761	37.1965
		775.244	15.8982		775.244	37.2212
		775.726	15.892		775.726	37.2475
		776.208	15.8915		776.208	37.2744
		776.69	15.8983		776.69	37.3007
		777.172	15.9117		777.172	37.3259
		777.654	15.9288		777.654	37.3504
		778.136	15.947		778.136	37.3757
		778.619	15.9653		778.619	37.4033
		779.101	15.9853		779.101	37.4338
		779.583	16.011		779.583	37.4669
		780.065	16.0462		780.065	37.5011
		780.547	16.093		780.547	37.5347
		781.029	16.1507		781.029	37.5665
		781.511	16.2163		781.511	37.5964
		781.993	16.2862		781.993	37.6253
		782.475	16.3585		782.475	37.6545
		782.957	16.4334		782.957	37.6852
		783.44	16.5133		783.44	37.7175
		783.922	16.6007		783.922	37.7508
		784.404	16.6963		784.404	37.7842
		784.886	16.7986		784.886	37.8172
		785.368	16.9038		785.368	37.8498
		785.85	17.008		785.85	37.8829
		786.332	17.1087		786.332	37.9171
		786.814	17.2062		786.814	37.9524
		787.297	17.3024		787.297	37.9877
		787.779	17.3996		787.779	38.0215
		788.261	17.4986		788.261	38.0523
		788.743	17.5981		788.743	38.0796
		789.225	17.6951		789.225	38.1044
		789.707	17.7868		789.707	38.1286
		790.189	17.8716		790.189	38.1538
		790.671	17.9505		790.671	38.1808
		791.154	18.0264		791.154	38.2089
		791.636	18.1018		791.636	38.2362
		792.118	18.1784		792.118	38.2605
		792.6	18.2551		792.6	38.2807
		793.082	18.3296		793.082	38.2968
		793.564	18.3993		793.564	38.3104
		794.046	18.4632		794.046	38.3234
		794.528	18.5225		794.528	38.337
		795.01	18.5802		795.01	38.3515
		795.493	18.6388		795.493	38.3658
		795.975	18.6996		795.975	38.3788
		796.457	18.7612		796.457	38.3899
		796.939	18.8208		796.939	38.3992
		797.421	18.8753		797.421	38.4081
		797.903	18.9233		797.903	38.4179
		798.385	18.9658		798.385	38.4289
		798.867	19.0055		798.867	38.4406
		799.35	19.0451		799.35	38.4515
		799.832	19.0864		799.832	38.4605
		800.314	19.1286		800.314	38.467
		800.796	19.1698		800.796	38.4723
		801.278	19.2074		801.278	38.4783
		801.76	19.2406		801.76	38.4871
		802.242	19.2704		802.242	38.4998
		802.724	19.299		802.724	38.516
		803.206	19.3286		803.206	38.5341
		803.688	19.3599		803.688	38.5522
		804.171	19.3913		804.171	38.5692
		804.653	19.4201		804.653	38.5852
		805.135	19.4435		805.135	38.6013
		805.617	19.4604		805.617	38.6188
		806.099	19.4718		806.099	38.6379
		806.581	19.4799		806.581	38.6578
		807.063	19.487		807.063	38.6767
		807.545	19.4938		807.545	38.6929
		808.028	19.4988		808.028	38.7057
		808.51	19.4992		808.51	38.7158
		808.992	19.4926		808.992	38.7251
		809.474	19.4779		809.474	38.7356
		809.956	19.4568		809.956	38.748
		810.438	19.4321		810.438	38.7621
		810.92	19.407		810.92	38.7762
		811.402	19.3829		811.402	38.7887
		811.885	19.3591		811.885	38.7986
		812.367	19.3334		812.367	38.8061
		812.849	19.3035		812.849	38.8126
		813.331	19.2687		813.331	38.8192
		813.813	19.2307		813.813	38.8267
		814.295	19.1931		814.295	38.8347
		814.777	19.1595		814.777	38.8421
		815.259	19.1326		815.259	38.8478
		815.741	19.1126		815.741	38.8522
		816.224	19.0982		816.224	38.8567
		816.706	19.0876		816.706	38.8636
		817.188	19.0802		817.188	38.8749
		817.67	19.0772		817.67	38.8914
		818.152	19.0811		818.152	38.9119
		818.634	19.0945		818.634	38.9344
		819.116	19.1182		819.116	38.9564
		819.598	19.151		819.598	38.9768
		820.081	19.1901		820.081	38.9958
		820.563	19.2326		820.563	39.015
		821.045	19.2772		821.045	39.0365
		821.527	19.3243		821.527	39.0613
		822.009	19.376		822.009	39.0891
		822.491	19.4339		822.491	39.1184
		822.973	19.4984		822.973	39.1473
		823.455	19.5674		823.455	39.1745
		823.937	19.6375		823.937	39.2001
		824.42	19.7052		824.42	39.2252
		824.902	19.7686		824.902	39.2511
		825.384	19.8276		825.384	39.2782
		825.866	19.8842		825.866	39.3061
		826.348	19.9403		826.348	39.3333
		826.83	19.9967		826.83	39.3584
		827.312	20.0529		827.312	39.381
		827.794	20.1073		827.794	39.4017
		828.277	20.1582		828.277	39.4222
		828.759	20.2055		828.759	39.4436
		829.241	20.2511		829.241	39.466
		829.723	20.2978		829.723	39.4881
		830.205	20.3484		830.205	39.5074
		830.687	20.4043		830.687	39.5215
		831.169	20.4653		831.169	39.5291
		831.651	20.5295		831.651	39.5309
		832.133	20.595		832.133	39.5284
		832.615	20.6609		832.615	39.5235
		833.098	20.7277		833.098	39.5171
		833.58	20.7965		833.58	39.5086
		834.062	20.8684		834.062	39.4961
		834.544	20.943		834.544	39.4778
		835.026	21.0183		835.026	39.4525
		835.508	21.0915		835.508	39.4205
		835.99	21.1601		835.99	39.3831
		836.472	21.2233		836.472	39.3419
		836.955	21.2819		836.955	39.2977
		837.437	21.3382		837.437	39.2504
		837.919	21.394		837.919	39.199
		838.401	21.4502		838.401	39.1427
		838.883	21.5062		838.883	39.0818
		839.365	21.5602		839.365	39.0177
		839.847	21.6107		839.847	38.9529
		840.329	21.6573		840.329	38.8897
		840.812	21.701		840.812	38.8294
		841.294	21.7438		841.294	38.7719
		841.776	21.7875		841.776	38.7162
		842.258	21.8327		842.258	38.6609
		842.74	21.8788		842.74	38.6056
		843.222	21.9242		843.222	38.551
		843.704	21.9674		843.704	38.4986
		844.186	22.0081		844.186	38.4499
		844.668	22.0471		844.668	38.4057
		845.151	22.0859		845.151	38.3657
		845.633	22.1257		845.633	38.3288
		846.115	22.1666		846.115	38.2939
		846.597	22.2073		846.597	38.261
		847.079	22.246		847.079	38.2313
		847.561	22.2812		847.561	38.2072
		848.043	22.3127		848.043	38.1907
		848.525	22.3418		848.525	38.1831
		849.008	22.37		849.008	38.1841
		849.49	22.3988		849.49	38.1918
		849.972	22.4283		849.972	38.2038
		850.454	22.4569		850.454	38.218
		850.936	22.4825		850.936	38.2336
		851.418	22.5035		851.418	38.2508
		851.9	22.5194		851.9	38.2702
		852.382	22.5313		852.382	38.2924
		852.864	22.5413		852.864	38.3171
		853.347	22.5514		853.347	38.3433
		853.829	22.5621		853.829	38.3698
		854.311	22.5729		854.311	38.3961
		854.793	22.5822		854.793	38.4224
		855.275	22.5884		855.275	38.4499
		855.757	22.5912		855.757	38.4798
		856.239	22.5915		856.239	38.512
		856.721	22.5908		856.721	38.5457
		857.203	22.5905		857.203	38.5787
		857.686	22.5911		857.686	38.609
		858.168	22.5918		858.168	38.6354
		858.65	22.5909		858.65	38.6581
		859.132	22.5874		859.132	38.6785
		859.614	22.5813		859.614	38.6984
		860.096	22.5738		860.096	38.7189
		860.578	22.567		860.578	38.7401
		861.06	22.5624		861.06	38.7613
		861.543	22.5604		861.543	38.7816
		862.025	22.5601		862.025	38.8009
		862.507	22.5596		862.507	38.8203
		862.989	22.5575		862.989	38.8421
		863.471	22.5536		863.471	38.8683
		863.953	22.5494		863.953	38.9004
		864.435	22.5471		864.435	38.9382
		864.917	22.549		864.917	38.9805
		865.399	22.5563		865.399	39.0256
		865.882	22.5685		865.882	39.0722
		866.364	22.5843		866.364	39.1203
		866.846	22.6025		866.846	39.1706
		867.328	22.6225		867.328	39.2241
		867.81	22.6453		867.81	39.2811
		868.292	22.6727		868.292	39.3411
		868.774	22.7062		868.774	39.4027
		869.256	22.7466		869.256	39.4643
		869.739	22.7933		869.739	39.5256
		870.221	22.8453		870.221	39.5872
		870.703	22.9015		870.703	39.6506
		871.185	22.9618		871.185	39.717
		871.667	23.0271		871.667	39.7864
		872.149	23.0987		872.149	39.8571
		872.631	23.1776		872.631	39.9265
		873.113	23.2637		873.113	39.9916
		873.596	23.3554		873.596	40.0506
		874.078	23.4508		874.078	40.1034
		874.56	23.5482		874.56	40.1513
		875.042	23.6471		875.042	40.1961
		875.524	23.748		875.524	40.2388
		876.006	23.8516		876.006	40.2793
		876.488	23.9584		876.488	40.3165
		876.97	24.0673		876.97	40.349
		877.452	24.1765		877.452	40.3764
		877.934	24.2833		877.934	40.3993
		878.417	24.3859		878.417	40.4188
		878.899	24.4835		878.899	40.4362
		879.381	24.5764		879.381	40.4516
		879.863	24.6656		879.863	40.4638
		880.345	24.7519		880.345	40.4711
		880.827	24.8352		880.827	40.4722
		881.309	24.9145		881.309	40.4672
		881.791	24.9887		881.791	40.4579
		882.274	25.0569		882.274	40.4468
		882.756	25.1192		882.756	40.4367
		883.238	25.1763		883.238	40.4285
		883.72	25.2293		883.72	40.4219
		884.202	25.279		884.202	40.415
		884.684	25.3253		884.684	40.4062
		885.166	25.3673		885.166	40.3948
		885.648	25.4039		885.648	40.3817
		886.13	25.4346		886.13	40.3685
		886.613	25.4595		886.613	40.3574
		887.095	25.4795		887.095	40.349
		887.577	25.4959		887.577	40.3425
		888.059	25.5094		888.059	40.3363
		888.541	25.5202		888.541	40.3286
		889.023	25.5279		889.023	40.3184
		889.505	25.5319		889.505	40.3064
		889.987	25.5322		889.987	40.2943
		890.47	25.5294		890.47	40.2836
		890.952	25.5249		890.952	40.275
		891.434	25.5201		891.434	40.2678
		891.916	25.5162		891.916	40.2603
		892.398	25.5134		892.398	40.2508
		892.88	25.5109		892.88	40.2387
		893.362	25.508		893.362	40.2248
		893.844	25.5038		893.844	40.2107
		894.326	25.4982		894.326	40.1982
		894.808	25.4919		894.808	40.1879
		895.291	25.4856		895.291	40.1791
		895.773	25.4799		895.773	40.1701
		896.255	25.4749		896.255	40.1591
		896.737	25.47		896.737	40.1451
		897.219	25.4647		897.219	40.1288
		897.701	25.4588		897.701	40.1115
		898.183	25.4526		898.183	40.0947
		898.665	25.4469		898.665	40.0787
		899.148	25.4425		899.148	40.0626
		899.63	25.4395		899.63	40.0445
		900.112	25.4373		900.112	40.0225
		900.594	25.4345		900.594	39.9958
		901.076	25.4297		901.076	39.9648
		901.558	25.4221		901.558	39.9312
		902.04	25.4116		902.04	39.8965
		902.522	25.3992		902.522	39.8612
		903.005	25.3858		903.005	39.8248
		903.487	25.372		903.487	39.7857
		903.969	25.3572		903.969	39.7423
		904.451	25.3402		904.451	39.6942
		904.933	25.3193		904.933	39.6421
		905.415	25.2931		905.415	39.5879
		905.897	25.2609		905.897	39.5332
		906.379	25.2226		906.379	39.479
		906.861	25.1788		906.861	39.4247
		907.344	25.1297		907.344	39.369
		907.826	25.075		907.826	39.3104
		908.308	25.0139		908.308	39.2483
		908.79	24.9455		908.79	39.1835
		909.272	24.8695		909.272	39.1177
		909.754	24.786		909.754	39.0528
		910.236	24.6961		910.236	38.9897
		910.718	24.6013		910.718	38.9282
		911.201	24.5026		911.201	38.8669
		911.683	24.4002		911.683	38.8044
		912.165	24.2938		912.165	38.7398
		912.647	24.1825		912.647	38.6735
		913.129	24.0658		913.129	38.6066
		913.611	23.9439		913.611	38.5407
		914.093	23.8181		914.093	38.4768
		914.575	23.6902		914.575	38.415
		915.057	23.5617		915.057	38.3544
		915.54	23.4337		915.54	38.294
		916.022	23.3061		916.022	38.2333
		916.504	23.1787		916.504	38.1725
		916.986	23.0513		916.986	38.1126
		917.468	22.9249		917.468	38.0547
		917.95	22.8013		917.95	37.9993
		918.432	22.6835		918.432	37.9464
		918.914	22.5739		918.914	37.8949
		919.396	22.4744		919.396	37.8441
		919.879	22.3852		919.879	37.7938
		920.361	22.3059		920.361	37.7445
		920.843	22.2358		920.843	37.6977
		921.325	22.1747		921.325	37.6549
		921.807	22.1236		921.807	37.6168
		922.289	22.0839		922.289	37.5833
		922.771	22.0572		922.771	37.5536
		923.253	22.0435		923.253	37.5268
		923.736	22.0422		923.736	37.5026
		924.218	22.0515		924.218	37.4817
		924.7	22.0694		924.7	37.4657
		925.182	22.0953		925.182	37.4562
		925.664	22.1291		925.664	37.4545
		926.146	22.1717		926.146	37.4604
		926.628	22.2237		926.628	37.4732
		927.11	22.2849		927.11	37.4914
		927.592	22.354		927.592	37.5141
		928.075	22.429		928.075	37.5412
		928.557	22.5083		928.557	37.5735
		929.039	22.5909		929.039	37.6123
		929.521	22.6773		929.521	37.6584
		930.003	22.768		930.003	37.7116
		930.485	22.8636		930.485	37.7711
		930.967	22.9632		930.967	37.8355
		931.449	23.0649		931.449	37.9035
		931.932	23.1663		931.932	37.9749
		932.414	23.2652		932.414	38.0499
		932.896	23.3606		932.896	38.1287
		933.378	23.4524		933.378	38.2113
		933.86	23.5414		933.86	38.2965
		934.342	23.6284		934.342	38.3823
		934.824	23.7133		934.824	38.4666
		935.306	23.7956		935.306	38.548
		935.788	23.8744		935.788	38.6263
		936.271	23.9491		936.271	38.7021
		936.753	24.0198		936.753	38.7764
		937.235	24.0876		937.235	38.8494
		937.717	24.1537		937.717	38.9205
		938.199	24.219		938.199	38.988
		938.681	24.2835		938.681	39.0504
		939.163	24.3466		939.163	39.1069
		939.645	24.4075		939.645	39.158
		940.128	24.4658		940.128	39.2052
		940.61	24.522		940.61	39.2502
		941.092	24.5774		941.092	39.294
		941.574	24.6334		941.574	39.3365
		942.056	24.6912		942.056	39.3763
		942.538	24.7509		942.538	39.4119
		943.02	24.8119		943.02	39.4424
		943.502	24.8732		943.502	39.4679
		943.984	24.9343		943.984	39.4896
		944.467	24.9955		944.467	39.5087
		944.949	25.0578		944.949	39.5263
		945.431	25.1229		945.431	39.542
		945.913	25.1918		945.913	39.5547
		946.395	25.2648		946.395	39.5634
		946.877	25.3414		946.877	39.5674
		947.359	25.4202		947.359	39.5676
		947.841	25.5003		947.841	39.5655
		948.323	25.5809		948.323	39.5628
		948.806	25.6618		948.806	39.5603
		949.288	25.7431		949.288	39.5577
		949.77	25.8242		949.77	39.5536
		950.252	25.9043		950.252	39.5465
		950.734	25.982		950.734	39.5355
		951.216	26.0559		951.216	39.5205
		951.698	26.1251		951.698	39.5027
		952.18	26.189		952.18	39.4831
		952.663	26.2477		952.663	39.4621
		953.145	26.3008		953.145	39.4392
		953.627	26.3474		953.627	39.4128
		954.109	26.3863		954.109	39.3815
		954.591	26.4155		954.591	39.3446
		955.073	26.4337		955.073	39.3025
		955.555	26.4401		955.555	39.2562
		956.037	26.4345		956.037	39.2074
		956.519	26.4177		956.519	39.1566
		957.002	26.3905		957.002	39.1036
		957.484	26.3532		957.484	39.047
		957.966	26.3057		957.966	38.9855
		958.448	26.2474		958.448	38.9181
		958.93	26.1781		958.93	38.8449
		959.412	26.0977		959.412	38.7665
		959.894	26.0075		959.894	38.6839
		960.376	25.9093		960.376	38.5974
		960.859	25.8055		960.859	38.5065
		961.341	25.6987		961.341	38.4101
		961.823	25.5909		961.823	38.3073
		962.305	25.4835		962.305	38.1978
		962.787	25.3776		962.787	38.0825
		963.269	25.2745		963.269	37.9627
		963.751	25.1752		963.751	37.84
		964.233	25.0812		964.233	37.7155
		964.716	24.9935		964.716	37.5889
		965.198	24.9123		965.198	37.4594
		965.68	24.8369		965.68	37.3261
		966.162	24.7651		966.162	37.1884
		966.644	24.6942		966.644	37.0468
		967.126	24.6213		967.126	36.9025
		967.608	24.5439		967.608	36.7569
		968.09	24.4599		968.09	36.6113
		968.572	24.3677		968.572	36.4661
		969.054	24.2652		969.054	36.3211
		969.537	24.1503		969.537	36.1757
		970.019	24.0203		970.019	36.0295
		970.501	23.8724		970.501	35.8827
		970.983	23.7048		970.983	35.736
		971.465	23.5167		971.465	35.5902
		971.947	23.3088		971.947	35.4462
		972.429	23.083		972.429	35.3043
		972.911	22.8413		972.911	35.1643
		973.394	22.586		973.394	35.0259
		973.876	22.3182		973.876	34.8886
		974.358	22.039		974.358	34.7524
		974.84	21.7489		974.84	34.6176
		975.322	21.4493		975.322	34.4846
		975.804	21.1421		975.804	34.3537
		976.286	20.8301		976.286	34.2247
		976.768	20.516		976.768	34.0968
		977.25	20.2019		977.25	33.969
		977.733	19.8882		977.733	33.8404
		978.215	19.5747		978.215	33.7104
		978.697	19.2605		978.697	33.5793
		979.179	18.9455		979.179	33.4473
		979.661	18.6306		979.661	33.315
		980.143	18.3181		980.143	33.1826
		980.625	18.0101		980.625	33.0497
		981.107	17.7084		981.107	32.9154
		981.59	17.4128		981.59	32.7791
		982.072	17.1222		982.072	32.6401
		982.554	16.8352		982.554	32.4983
		983.036	16.5516		983.036	32.3546
		983.518	16.2728		983.518	32.21
		984	16.0019		984	32.0657
		984.482	15.7425		984.482	31.9226
		984.964	15.497		984.964	31.7812
		985.447	15.2659		985.447	31.6415
		985.929	15.0478		985.929	31.5037
		986.411	14.8408		986.411	31.3682
		986.893	14.644		986.893	31.2359
		987.375	14.4582		987.375	31.1083
		987.857	14.2859		987.857	30.9865
		988.339	14.1301		988.339	30.8719
		988.821	13.9922		988.821	30.7651
		989.303	13.8711		989.303	30.6661
		989.785	13.7639		989.785	30.5749
		990.268	13.6669		990.268	30.4916
		990.75	13.5774		990.75	30.4169
		991.232	13.4949		991.232	30.3517
		991.714	13.4207		991.714	30.297
		992.196	13.357		992.196	30.2536
		992.678	13.3046		992.678	30.2213
		993.16	13.2623		993.16	30.1994
		993.643	13.2272		993.643	30.1868
		994.125	13.1962		994.125	30.1828
		994.607	13.1675		994.607	30.1868
		995.089	13.1418		995.089	30.1992
		995.571	13.1216		995.571	30.2199
		996.053	13.11		996.053	30.2485
		996.535	13.1088		996.535	30.2838
		997.017	13.1172		997.017	30.3239
		997.499	13.1326		997.499	30.3664
		997.981	13.1518		997.981	30.4094
		998.464	13.1729		998.464	30.4516
		998.946	13.1962		998.946	30.4923
		999.428	13.2242		999.428	30.5309
		999.91	13.2594		999.91	30.5669
		1000.39	13.3029		1000.39	30.599
		1000.87	13.3535		1000.87	30.6254
		1001.36	13.4076		1001.36	30.6445
		1001.84	13.461		1001.84	30.6548
		1002.32	13.5108		1002.32	30.6556
		1002.8	13.556		1002.8	30.6468
		1003.28	13.5975		1003.28	30.628
		1003.77	13.6366		1003.77	30.599
		1004.25	13.6733		1004.25	30.5589
		1004.73	13.7055		1004.73	30.5067
		1005.21	13.7296		1005.21	30.4413
		1005.7	13.7418		1005.7	30.3623
		1006.18	13.74		1006.18	30.2699
		1006.66	13.7248		1006.66	30.1649
		1007.14	13.6989		1007.14	30.0483
		1007.62	13.6657		1007.62	29.9209
		1008.11	13.6275		1008.11	29.783
		1008.59	13.5848		1008.59	29.6345
		1009.07	13.5362		1009.07	29.475
		1009.55	13.48		1009.55	29.3044
		1010.03	13.4162		1010.03	29.1233
		1010.52	13.347		1010.52	28.9328
		1011	13.2767		1011	28.7344
		1011.48	13.2098		1011.48	28.5294
		1011.96	13.1496		1011.96	28.3182
		1012.45	13.0963		1012.45	28.1009
		1012.93	13.0479		1012.93	27.8767
		1013.41	13.0015		1013.41	27.6453
		1013.89	12.9553		1013.89	27.4067
		1014.37	12.9098		1014.37	27.162
		1014.86	12.8674		1014.86	26.9128
		1015.34	12.8307		1015.34	26.6608
		1015.82	12.801		1015.82	26.4069
		1016.3	12.7767		1016.3	26.1512
		1016.78	12.7538		1016.78	25.8929
		1017.27	12.7275		1017.27	25.6314
		1017.75	12.6946		1017.75	25.3666
		1018.23	12.6541		1018.23	25.0997
		1018.71	12.6073		1018.71	24.8325
		1019.2	12.5564		1019.2	24.5667
		1019.68	12.5021		1019.68	24.3031
		1020.16	12.4431		1020.16	24.0411
		1020.64	12.3761		1020.64	23.779
		1021.12	12.2977		1021.12	23.5153
		1021.61	12.206		1021.61	23.2492
		1022.09	12.1023		1022.09	22.9818
		1022.57	11.9902		1022.57	22.7154
		1023.05	11.874		1023.05	22.4528
		1023.53	11.7567		1023.53	22.1954
		1024.02	11.6385		1024.02	21.943
		1024.5	11.5176		1024.5	21.6936
		1024.98	11.3912		1024.98	21.4451
		1025.46	11.2585		1025.46	21.1963
		1025.94	11.1214		1025.94	20.9481
		1026.43	10.9845		1026.43	20.7029
		1026.91	10.8529		1026.91	20.4637
		1027.39	10.7301		1027.39	20.2323
		1027.87	10.6164		1027.87	20.0084
		1028.36	10.5092		1028.36	19.7898
		1028.84	10.4051		1028.84	19.5737
		1029.32	10.3016		1029.32	19.3584
		1029.8	10.1997		1029.8	19.144
		1030.28	10.1024		1030.28	18.9329
		1030.77	10.0138		1030.77	18.7277
		1031.25	9.93631		1031.25	18.5301
		1031.73	9.86905		1031.73	18.3396
		1032.21	9.80837		1032.21	18.1538
		1032.69	9.74969		1032.69	17.9701
		1033.18	9.68999		1033.18	17.787
		1033.66	9.62932		1033.66	17.6055
		1034.14	9.57049		1034.14	17.4288
		1034.62	9.51715		1034.62	17.2604
		1035.1	9.47132		1035.1	17.102
		1035.59	9.43194		1035.59	16.9529
		1036.07	9.39517		1036.07	16.8101
		1036.55	9.35637		1036.55	16.6699
		1037.03	9.31266		1037.03	16.5304
		1037.52	9.26429		1037.52	16.3923
		1038	9.21439		1038	16.2589
		1038.48	9.16693		1038.48	16.1345
		1038.96	9.12417		1038.96	16.0216
		1039.44	9.08521		1039.44	15.92
		1039.93	9.04621		1039.93	15.8272
		1040.41	9.00249		1040.41	15.7397
		1040.89	8.95109		1040.89	15.6553
		1041.37	8.89227		1041.37	15.575
		1041.85	8.82927		1041.85	15.5021
		1042.34	8.76628		1042.34	15.4404
		1042.82	8.70593		1042.82	15.3925
		1043.3	8.64773		1043.3	15.3577
		1043.78	8.58836		1043.78	15.3328
		1044.27	8.52377		1044.27	15.3141
		1044.75	8.45166		1044.75	15.299
		1045.23	8.37305		1045.23	15.2884
		1045.71	8.29193		1045.71	15.2853
		1046.19	8.21314		1046.19	15.2939
		1046.67	8.1398		1046.67	15.3163
		1047.16	8.07167		1047.16	15.352
		1047.64	8.00547		1047.64	15.3977
		1048.12	7.9371		1048.12	15.4493
		1048.6	7.86428		1048.6	15.5044
		1049.09	7.78816		1049.09	15.5634
		1049.57	7.71299		1049.57	15.6291
		1050.05	7.64395		1050.05	15.7048
		1050.53	7.58437		1050.53	15.7926
		1051.01	7.53407		1051.01	15.8913
		1051.5	7.48967		1051.5	15.9976
		1051.98	7.44687		1051.98	16.1076
		1052.46	7.40316		1052.46	16.2188
		1052.94	7.35958		1052.94	16.3318
		1053.42	7.32025		1053.42	16.449
		1053.91	7.29019		1053.91	16.5736
		1054.39	7.27247		1054.39	16.7068
		1054.87	7.26646		1054.87	16.847
		1055.35	7.26826		1055.35	16.9904
		1055.84	7.27292		1055.84	17.1326
		1056.32	7.27734		1056.32	17.2712
		1056.8	7.28189		1056.8	17.4066
		1057.28	7.2901		1057.28	17.5414
		1057.76	7.30634		1057.76	17.6786
		1058.25	7.33306		1058.25	17.8199
		1058.73	7.36911		1058.73	17.9639
		1059.21	7.41015		1059.21	18.1073
		1059.69	7.45103		1059.69	18.2466
		1060.17	7.48856		1060.17	18.3798
		1060.66	7.52322		1060.66	18.5075
		1061.14	7.55861		1061.14	18.6328
		1061.62	7.59926		1061.62	18.7589
		1062.1	7.64773		1062.1	18.8876
		1062.59	7.70297		1062.59	19.018
		1063.07	7.76077		1063.07	19.1471
		1063.55	7.81611		1063.55	19.2715
		1064.03	7.86596		1064.03	19.389
		1064.51	7.91092		1064.51	19.5001
		1065	7.95477		1065	19.6071
		1065.48	8.0022		1065.48	19.7127
		1065.96	8.05591		1065.96	19.8184
		1066.44	8.11501		1066.44	19.9231
		1066.92	8.17536		1066.92	20.0242
		1067.41	8.23192		1067.41	20.1185
		1067.89	8.28151		1067.89	20.2043
		1068.37	8.32445		1068.37	20.2822
		1068.85	8.36419		1068.85	20.3547
		1069.34	8.40509		1069.34	20.4248
		1069.82	8.44966		1069.82	20.4943
		1070.3	8.49697		1070.3	20.5626
		1070.78	8.54303		1070.78	20.6278
		1071.26	8.58311		1071.26	20.6873
		1071.74	8.61448		1071.74	20.74
		1072.23	8.638		1072.23	20.787
		1072.71	8.65777		1072.71	20.8307
		1073.19	8.67886		1073.19	20.8744
		1073.67	8.7046		1073.67	20.9198
		1074.16	8.73497		1074.16	20.9664
		1074.64	8.76692		1074.64	21.0122
		1075.12	8.79673		1075.12	21.0549
		1075.6	8.82262		1075.6	21.0933
		1076.08	8.84648		1076.08	21.1283
		1076.57	8.87331		1076.57	21.1625
		1077.05	8.90906		1077.05	21.1985
		1077.53	8.95775		1077.53	21.2378
		1078.01	9.01988		1078.01	21.2797
		1078.49	9.09276		1078.49	21.3223
		1078.98	9.17281		1078.98	21.3633
		1079.46	9.25822		1079.46	21.402
		1079.94	9.35055		1079.94	21.4396
		1080.42	9.45426		1080.42	21.4788
		1080.91	9.57441		1080.91	21.5223
		1081.39	9.71395		1081.39	21.5712
		1081.87	9.87219		1081.87	21.6241
		1082.35	10.0452		1082.35	21.6779
		1082.83	10.228		1082.83	21.7294
		1083.32	10.4174		1083.32	21.7765
		1083.8	10.613		1083.8	21.8195
		1084.28	10.817		1084.28	21.8603
		1084.76	11.0318		1084.76	21.9015
		1085.24	11.2578		1085.24	21.944
		1085.73	11.4918		1085.73	21.9873
		1086.21	11.7278		1086.21	22.0287
		1086.69	11.9593		1086.69	22.0657
		1087.17	12.1816		1087.17	22.0966
		1087.65	12.3927		1087.65	22.1216
		1088.14	12.5934		1088.14	22.1424
		1088.62	12.785		1088.62	22.1608
		1089.1	12.967		1089.1	22.1776
		1089.58	13.1364		1089.58	22.1918
		1090.07	13.2882		1090.07	22.201
		1090.55	13.4175		1090.55	22.2032
		1091.03	13.5215		1091.03	22.1975
		1091.51	13.6007		1091.51	22.1853
		1091.99	13.6582		1091.99	22.169
		1092.48	13.6979		1092.48	22.1515
		1092.96	13.7226		1092.96	22.134
		1093.44	13.7324		1093.44	22.1157
		1093.92	13.7257		1093.92	22.0945
		1094.4	13.7004		1094.4	22.0681
		1094.89	13.6564		1094.89	22.0355
		1095.37	13.5963		1095.37	21.9981
		1095.85	13.5253		1095.85	21.9586
		1096.33	13.4492		1096.33	21.9203
		1096.82	13.3724		1096.82	21.8848
		1097.3	13.2964		1097.3	21.8517
		1097.78	13.2203		1097.78	21.819
		1098.26	13.1422		1098.26	21.7844
		1098.74	13.0615		1098.74	21.7467
		1099.23	12.9804		1099.23	21.7069
		1099.71	12.9032		1099.71	21.6676
		1100.19	12.8347		1100.19	21.6316
		1100.67	12.7781		1100.67	21.6004
		1101.15	12.7339		1101.15	21.5734
		1101.64	12.6999		1101.64	21.5483
		1102.12	12.673		1102.12	21.5228
		1102.6	12.6517		1102.6	21.4956
		1103.08	12.6369		1103.08	21.4679
		1103.57	12.6317		1103.57	21.4424
		1104.05	12.6398		1104.05	21.4221
		1104.53	12.6627		1104.53	21.409
		1105.01	12.6993		1105.01	21.4027
		1105.49	12.7459		1105.49	21.4014
		1105.98	12.7982		1105.98	21.4029
		1106.46	12.8536		1106.46	21.4063
		1106.94	12.9122		1106.94	21.4126
		1107.42	12.9766		1107.42	21.4242
		1107.9	13.0499		1107.9	21.4439
		1108.39	13.1332		1108.39	21.4729
		1108.87	13.2253		1108.87	21.5107
		1109.35	13.3222		1109.35	21.5552
		1109.83	13.4197		1109.83	21.6044
		1110.32	13.515		1110.32	21.6575
		1110.8	13.6081		1110.8	21.716
		1111.28	13.7013		1111.28	21.7825
		1111.76	13.7974		1111.76	21.8597
		1112.24	13.8978		1112.24	21.949
		1112.72	14.0015		1112.72	22.0494
		1113.21	14.1054		1113.21	22.1584
		1113.69	14.2061		1113.69	22.2734
		1114.17	14.3014		1114.17	22.3933
		1114.65	14.3914		1114.65	22.5187
		1115.14	14.4783		1115.14	22.6519
		1115.62	14.5644		1115.62	22.795
		1116.1	14.6507		1116.1	22.9488
		1116.58	14.7359		1116.58	23.1121
		1117.06	14.817		1117.06	23.2823
		1117.55	14.8911		1117.55	23.4568
		1118.03	14.9565		1118.03	23.6342
		1118.51	15.014		1118.51	23.8149
		1118.99	15.0663		1118.99	24.0007
		1119.47	15.1161		1119.47	24.1931
		1119.96	15.1651		1119.96	24.3927
		1120.44	15.2125		1120.44	24.5984
		1120.92	15.2557		1120.92	24.808
		1121.4	15.2922		1121.4	25.0193
		1121.88	15.3204		1121.88	25.2311
		1122.37	15.3412		1122.37	25.4434
		1122.85	15.3572		1122.85	25.6572
		1123.33	15.3713		1123.33	25.8731
		1123.81	15.3851		1123.81	26.0908
		1124.3	15.3981		1124.3	26.3086
		1124.78	15.4082		1124.78	26.5245
		1125.26	15.4128		1125.26	26.7365
		1125.74	15.4106		1125.74	26.9437
		1126.22	15.4024		1126.22	27.1465
		1126.71	15.3907		1126.71	27.3457
		1127.19	15.3785		1127.19	27.5419
		1127.67	15.3678		1127.67	27.7348
		1128.15	15.3587		1128.15	27.9234
		1128.63	15.3496		1128.63	28.1061
		1129.12	15.3384		1129.12	28.2822
		1129.6	15.3245		1129.6	28.4516
		1130.08	15.3088		1130.08	28.6153
		1130.56	15.2935		1130.56	28.7743
		1131.05	15.2813		1131.05	28.9294
		1131.53	15.2735		1131.53	29.0798
		1132.01	15.2694		1132.01	29.2243
		1132.49	15.2668		1132.49	29.3612
		1132.97	15.2633		1132.97	29.4894
		1133.46	15.2578		1133.46	29.6087
		1133.94	15.2513		1133.94	29.7198
		1134.42	15.2463		1134.42	29.8239
		1134.9	15.2455		1134.9	29.9218
		1135.38	15.2504		1135.38	30.0137
		1135.87	15.2605		1135.87	30.099
		1136.35	15.2736		1136.35	30.1769
		1136.83	15.2872		1136.83	30.2471
		1137.31	15.3001		1137.31	30.3096
		1137.8	15.3134		1137.8	30.3652
		1138.28	15.3294		1138.28	30.4148
		1138.76	15.3513		1138.76	30.4587
		1139.24	15.3808		1139.24	30.497
		1139.72	15.4178		1139.72	30.5292
		1140.21	15.4607		1140.21	30.555
		1140.69	15.5074		1140.69	30.5746
		1141.17	15.5571		1141.17	30.589
		1141.65	15.6107		1141.65	30.5994
		1142.13	15.6706		1142.13	30.6071
		1142.62	15.7391		1142.62	30.6132
		1143.1	15.8174		1143.1	30.6179
		1143.58	15.9046		1143.58	30.6211
		1144.06	15.9982		1144.06	30.6228
		1144.55	16.0957		1144.55	30.6234
		1145.03	16.1956		1145.03	30.6244
		1145.51	16.2984		1145.51	30.6274
		1145.99	16.4059		1145.99	30.6344
		1146.47	16.5201		1146.47	30.6466
		1146.96	16.6417		1146.96	30.6642
		1147.44	16.7695		1147.44	30.6872
		1147.92	16.9009		1147.92	30.7149
		1148.4	17.0331		1148.4	30.7473
		1148.88	17.1645		1148.88	30.7848
		1149.37	17.2953		1149.37	30.8284
		1149.85	17.4269		1149.85	30.8791
		1150.33	17.5609		1150.33	30.9375
		1150.81	17.6978		1150.81	31.0033
		1151.3	17.8368		1151.3	31.0755
		1151.78	17.9756		1151.78	31.1533
		1152.26	18.112		1152.26	31.2359
		1152.74	18.245		1152.74	31.3232
		1153.22	18.3754		1153.22	31.4155
		1153.7	18.5047		1153.7	31.513
		1154.19	18.6351		1154.19	31.6153
		1154.67	18.7675		1154.67	31.7213
		1155.15	18.9017		1155.15	31.8295
		1155.63	19.0362		1155.63	31.9385
		1156.12	19.17		1156.12	32.0474
		1156.6	19.3031		1156.6	32.1562
		1157.08	19.4365		1157.08	32.2649
		1157.56	19.5726		1157.56	32.3736
		1158.04	19.7134		1158.04	32.4817
		1158.53	19.8598		1158.53	32.588
		1159.01	20.0115		1159.01	32.6912
		1159.49	20.167		1159.49	32.79
		1159.97	20.325		1159.97	32.8839
		1160.45	20.485		1160.45	32.9733
		1160.94	20.6477		1160.94	33.0585
		1161.42	20.8142		1161.42	33.1402
		1161.9	20.9855		1161.9	33.2181
		1162.38	21.1615		1162.38	33.2916
		1162.87	21.3407		1162.87	33.3597
		1163.35	21.5208		1163.35	33.4218
		1163.83	21.6998		1163.83	33.4777
		1164.31	21.8763		1164.31	33.5277
		1164.79	22.0503		1164.79	33.5721
		1165.28	22.2221		1165.28	33.6113
		1165.76	22.392		1165.76	33.645
		1166.24	22.5595		1166.24	33.6724
		1166.72	22.7232		1166.72	33.693
		1167.2	22.8811		1167.2	33.7067
		1167.69	23.0319		1167.69	33.7139
		1168.17	23.1749		1168.17	33.7153
		1168.65	23.3101		1168.65	33.7119
		1169.13	23.4383		1169.13	33.704
		1169.62	23.5597		1169.62	33.6915
		1170.1	23.6738		1170.1	33.6736
		1170.58	23.7798		1170.58	33.6497
		1171.06	23.8764		1171.06	33.6197
		1171.54	23.963		1171.54	33.5841
		1172.03	24.04		1172.03	33.5441
		1172.51	24.1083		1172.51	33.5012
		1172.99	24.1696		1172.99	33.4562
		1173.47	24.225		1173.47	33.4097
		1173.95	24.2749		1173.95	33.3615
		1174.44	24.3189		1174.44	33.3113
		1174.92	24.3565		1174.92	33.2585
		1175.4	24.3874		1175.4	33.2036
		1175.88	24.412		1175.88	33.1469
		1176.37	24.4311		1176.37	33.089
		1176.85	24.4464		1176.85	33.0305
		1177.33	24.4587		1177.33	32.9711
		1177.81	24.4685		1177.81	32.9106
		1178.29	24.4757		1178.29	32.8483
		1178.78	24.4796		1178.78	32.7839
		1179.26	24.4801		1179.26	32.7175
		1179.74	24.4771		1179.74	32.6497
		1180.22	24.4716		1180.22	32.5809
		1180.7	24.4644		1180.7	32.5117
		1181.19	24.4563		1181.19	32.4419
		1181.67	24.4475		1181.67	32.3712
		1182.15	24.4378		1182.15	32.2989
		1182.63	24.4268		1182.63	32.2247
		1183.11	24.4146		1183.11	32.1487
		1183.6	24.4017		1183.6	32.0717
		1184.08	24.3893		1184.08	31.9941
		1184.56	24.3788		1184.56	31.9175
		1185.04	24.3706		1185.04	31.8411
		1185.53	24.3646		1185.53	31.764
		1186.01	24.3603		1186.01	31.6852
		1186.49	24.3569		1186.49	31.6042
		1186.97	24.354		1186.97	31.5212
		1187.45	24.3518		1187.45	31.4369
		1187.94	24.3509		1187.94	31.3522
		1188.42	24.3522		1188.42	31.2678
		1188.9	24.3562		1188.9	31.1838
		1189.38	24.3625		1189.38	31.0998
		1189.86	24.37		1189.86	31.0153
		1190.35	24.3775		1190.35	30.9297
		1190.83	24.3842		1190.83	30.8431
		1191.31	24.3894		1191.31	30.7558
		1191.79	24.3936		1191.79	30.6684
		1192.28	24.3971		1192.28	30.5814
		1192.76	24.4003		1192.76	30.4949
		1193.24	24.403		1193.24	30.4084
		1193.72	24.4045		1193.72	30.3217
		1194.2	24.4041		1194.2	30.2341
		1194.68	24.4015		1194.68	30.1461
		1195.17	24.397		1195.17	30.0579
		1195.65	24.3913		1195.65	29.9705
		1196.13	24.3853		1196.13	29.8843
		1196.61	24.3795		1196.61	29.7995
		1197.1	24.3736		1197.1	29.7159
		1197.58	24.3671		1197.58	29.6327
		1198.06	24.359		1198.06	29.5496
		1198.54	24.3491		1198.54	29.4664
		1199.02	24.3374		1199.02	29.3836
		1199.51	24.3248		1199.51	29.3022
		1199.99	24.3124		1199.99	29.2226
		1200.47	24.3009		1200.47	29.1453
		1200.95	24.2903		1200.95	29.0698
		1201.43	24.2799		1201.43	28.9956
		1201.92	24.269		1201.92	28.9219
		1202.4	24.257		1202.4	28.8484
		1202.88	24.2438		1202.88	28.7753
		1203.36	24.2302		1203.36	28.7033
		1203.85	24.217		1203.85	28.6331
		1204.33	24.205		1204.33	28.565
		1204.81	24.1945		1204.81	28.4988
		1205.29	24.185		1205.29	28.4339
		1205.77	24.1758		1205.77	28.3696
		1206.26	24.1666		1206.26	28.3054
		1206.74	24.1572		1206.74	28.2416
		1207.22	24.1479		1207.22	28.1787
		1207.7	24.1394		1207.7	28.1173
		1208.18	24.1318		1208.18	28.0578
		1208.67	24.1248		1208.67	27.9999
		1209.15	24.1176		1209.15	27.9428
		1209.63	24.1094		1209.63	27.8857
		1210.11	24.0998		1210.11	27.8281
		1210.6	24.0887		1210.6	27.77
		1211.08	24.0769		1211.08	27.7122
		1211.56	24.0651		1211.56	27.6555
		1212.04	24.0539		1212.04	27.6004
		1212.52	24.043		1212.52	27.5468
		1213.01	24.0317		1213.01	27.494
		1213.49	24.0189		1213.49	27.4411
		1213.97	24.0041		1213.97	27.3876
		1214.45	23.9871		1214.45	27.3334
		1214.93	23.9687		1214.93	27.2792
		1215.42	23.9498		1215.42	27.2259
		1215.9	23.9308		1215.9	27.174
		1216.38	23.912		1216.38	27.1234
		1216.86	23.8926		1216.86	27.0735
		1217.35	23.8719		1217.35	27.0231
		1217.83	23.8492		1217.83	26.9716
		1218.31	23.8244		1218.31	26.9188
		1218.79	23.7978		1218.79	26.8651
		1219.27	23.7702		1219.27	26.8115
		1219.76	23.7421		1219.76	26.7587
		1220.24	23.7137		1220.24	26.707
		1220.72	23.6843		1220.72	26.6559
		1221.2	23.6533		1221.2	26.6049
		1221.68	23.6204		1221.68	26.5535
		1222.17	23.5857		1222.17	26.5018
		1222.65	23.5498		1222.65	26.4504
		1223.13	23.514		1223.13	26.4
		1223.61	23.4788		1223.61	26.3512
		1224.09	23.4447		1224.09	26.3038
		1224.58	23.4113		1224.58	26.2569
		1225.06	23.3779		1225.06	26.2095
		1225.54	23.3443		1225.54	26.161
		1226.02	23.3106		1226.02	26.1114
		1226.51	23.2773		1226.51	26.0617
		1226.99	23.2455		1226.99	26.013
		1227.47	23.2157		1227.47	25.9663
		1227.95	23.1878		1227.95	25.9218
		1228.43	23.1612		1228.43	25.879
		1228.91	23.1349		1228.91	25.8368
		1229.4	23.1081		1229.4	25.7944
		1229.88	23.0806		1229.88	25.7516
		1230.36	23.053		1230.36	25.7091
		1230.84	23.0264		1230.84	25.668
		1231.33	23.0014		1231.33	25.6294
		1231.81	22.9785		1231.81	25.5937
		1232.29	22.9574		1232.29	25.5604
		1232.77	22.9373		1232.77	25.5287
		1233.26	22.9176		1233.26	25.4979
		1233.74	22.8982		1233.74	25.4678
		1234.22	22.8794		1234.22	25.439
		1234.7	22.8621		1234.7	25.4124
		1235.18	22.8465		1235.18	25.3889
		1235.66	22.8326		1235.66	25.3684
		1236.15	22.8196		1236.15	25.3503
		1236.63	22.8066		1236.63	25.3335
		1237.11	22.793		1237.11	25.3174
		1237.59	22.7786		1237.59	25.3018
		1238.08	22.7642		1238.08	25.2877
		1238.56	22.7505		1238.56	25.2763
		1239.04	22.7384		1239.04	25.2688
		1239.52	22.7277		1239.52	25.2655
		1240	22.7176		1240	25.2657
		1240.49	22.7072		1240.49	25.2682
		1240.97	22.6954		1240.97	25.2721
		1241.45	22.6822		1241.45	25.2772
		1241.93	22.668		1241.93	25.284
		1242.41	22.6541		1242.41	25.2936
		1242.9	22.6415		1242.9	25.3069
		1243.38	22.6306		1243.38	25.3238
		1243.86	22.6211		1243.86	25.3435
		1244.34	22.6122		1244.34	25.3645
		1244.83	22.6031		1244.83	25.3857
		1245.31	22.5935		1245.31	25.4066
		1245.79	22.5835		1245.79	25.4278
		1246.27	22.5737		1246.27	25.4505
		1246.75	22.5647		1246.75	25.4756
		1247.24	22.5565		1247.24	25.5034
		1247.72	22.5484		1247.72	25.5335
		1248.2	22.5397		1248.2	25.5646
		1248.68	22.5297		1248.68	25.5956
		1249.16	22.5183		1249.16	25.6262
		1249.65	22.5061		1249.65	25.6566
		1250.13	22.4942		1250.13	25.6876
		1250.61	22.4834		1250.61	25.7198
		1251.09	22.4739		1251.09	25.7532
		1251.58	22.4654		1251.58	25.7868
		1252.06	22.457		1252.06	25.8193
		1252.54	22.4482		1252.54	25.8499
		1253.02	22.4389		1253.02	25.8783
		1253.5	22.4297		1253.5	25.9049
		1253.98	22.4215		1253.98	25.9309
		1254.47	22.4153		1254.47	25.9571
		1254.95	22.411		1254.95	25.9837
		1255.43	22.4081		1255.43	26.01
		1255.91	22.4056		1255.91	26.035
		1256.4	22.4024		1256.4	26.0579
		1256.88	22.3985		1256.88	26.0787
		1257.36	22.3943		1257.36	26.0982
		1257.84	22.391		1257.84	26.1178
		1258.33	22.39		1258.33	26.1385
		1258.81	22.3918		1258.81	26.1609
		1259.29	22.3965		1259.29	26.1846
		1259.77	22.4033		1259.77	26.2084
		1260.25	22.4116		1260.25	26.2318
		1260.73	22.4212		1260.73	26.2544
		1261.22	22.4323		1261.22	26.2769
		1261.7	22.4455		1261.7	26.3003
		1262.18	22.4615		1262.18	26.3255
		1262.66	22.48		1262.66	26.3525
		1263.15	22.5006		1263.15	26.3806
		1263.63	22.5222		1263.63	26.4091
		1264.11	22.5443		1264.11	26.4372
		1264.59	22.5666		1264.59	26.4653
		1265.07	22.5897		1265.07	26.4941
		1265.56	22.6143		1265.56	26.525
		1266.04	22.6406		1266.04	26.5585
		1266.52	22.6683		1266.52	26.5948
		1267	22.6965		1267	26.6327
		1267.48	22.7242		1267.48	26.6713
		1267.97	22.7507		1267.97	26.7095
		1268.45	22.7762		1268.45	26.7475
		1268.93	22.8016		1268.93	26.7859
		1269.41	22.8282		1269.41	26.826
		1269.89	22.8568		1269.89	26.8687
		1270.38	22.8875		1270.38	26.9139
		1270.86	22.9199		1270.86	26.9612
		1271.34	22.9526		1271.34	27.0095
		1271.82	22.9846		1271.82	27.0579
		1272.31	23.0156		1272.31	27.1064
		1272.79	23.0455		1272.79	27.1555
		1273.27	23.0749		1273.27	27.2057
		1273.75	23.1041		1273.75	27.2578
		1274.23	23.1333		1274.23	27.3113
		1274.72	23.1619		1274.72	27.3657
		1275.2	23.1893		1275.2	27.42
		1275.68	23.2154		1275.68	27.4737
		1276.16	23.2402		1276.16	27.5268
		1276.64	23.2645		1276.64	27.5798
		1277.13	23.289		1277.13	27.6335
		1277.61	23.3141		1277.61	27.6882
		1278.09	23.3397		1278.09	27.7435
		1278.57	23.3653		1278.57	27.7987
		1279.06	23.3901		1279.06	27.8529
		1279.54	23.4137		1279.54	27.9057
		1280.02	23.4365		1280.02	27.9576
		1280.5	23.4592		1280.5	28.0094
		1280.98	23.4827		1280.98	28.062
		1281.47	23.5075		1281.47	28.116
		1281.95	23.5333		1281.95	28.1709
		1282.43	23.5595		1282.43	28.2256
		1282.91	23.5849		1282.91	28.2791
		1283.39	23.6089		1283.39	28.3303
		1283.88	23.6313		1283.88	28.3793
		1284.36	23.6525		1284.36	28.4263
		1284.84	23.6732		1284.84	28.4722
		1285.32	23.6942		1285.32	28.5173
		1285.81	23.7154		1285.81	28.5615
		1286.29	23.7367		1286.29	28.6042
		1286.77	23.7577		1286.77	28.645
		1287.25	23.7781		1287.25	28.6837
		1287.73	23.7979		1287.73	28.7204
		1288.22	23.8177		1288.22	28.756
		1288.7	23.8378		1288.7	28.7911
		1289.18	23.8581		1289.18	28.8257
		1289.66	23.8782		1289.66	28.8596
		1290.14	23.8971		1290.14	28.8918
		1290.63	23.9139		1290.63	28.9213
		1291.11	23.9283		1291.11	28.9479
		1291.59	23.9404		1291.59	28.9716
		1292.07	23.9507		1292.07	28.9928
		1292.56	23.9598		1292.56	29.0122
		1293.04	23.9679		1293.04	29.0297
		1293.52	23.9747		1293.52	29.045
		1294	23.9792		1294	29.0572
		1294.48	23.9808		1294.48	29.0658
		1294.96	23.979		1294.96	29.0708
		1295.45	23.9741		1295.45	29.0725
		1295.93	23.967		1295.93	29.072
		1296.41	23.9585		1296.41	29.0702
		1296.89	23.9492		1296.89	29.0674
		1297.38	23.9389		1297.38	29.0636
		1297.86	23.9272		1297.86	29.0581
		1298.34	23.9131		1298.34	29.0502
		1298.82	23.8963		1298.82	29.0398
		1299.3	23.8766		1299.3	29.0273
		1299.79	23.8547		1299.79	29.0133
		1300.27	23.8312		1300.27	28.9987
		1300.75	23.8066		1300.75	28.9839
		1301.23	23.7811		1301.23	28.9685
		1301.71	23.7541		1301.71	28.9521
		1302.2	23.7251		1302.2	28.9343
		1302.68	23.6941		1302.68	28.9148
		1303.16	23.661		1303.16	28.894
		1303.64	23.6265		1303.64	28.8726
		1304.13	23.5913		1304.13	28.8513
		1304.61	23.5556		1304.61	28.8304
		1305.09	23.5194		1305.09	28.8095
		1305.57	23.4821		1305.57	28.7879
		1306.05	23.4431		1306.05	28.765
		1306.54	23.4023		1306.54	28.7407
		1307.02	23.3603		1307.02	28.7154
		1307.5	23.318		1307.5	28.6899
		1307.98	23.2764		1307.98	28.6651
		1308.46	23.2361		1308.46	28.6414
		1308.95	23.1968		1308.95	28.6185
		1309.43	23.1577		1309.43	28.5955
		1309.91	23.1174		1309.91	28.5716
		1310.39	23.0753		1310.39	28.5464
		1310.88	23.0312		1310.88	28.52
		1311.36	22.9864		1311.36	28.4932
		1311.84	22.9419		1311.84	28.4668
		1312.32	22.8994		1312.32	28.4413
		1312.8	22.8594		1312.8	28.417
		1313.29	22.8217		1313.29	28.3932
		1313.77	22.7852		1313.77	28.3694
		1314.25	22.7489		1314.25	28.3452
		1314.73	22.7119		1314.73	28.3207
		1315.21	22.6741		1315.21	28.2961
		1315.7	22.636		1315.7	28.2719
		1316.18	22.5981		1316.18	28.2482
		1316.66	22.561		1316.66	28.2247
		1317.14	22.5248		1317.14	28.2005
		1317.62	22.4895		1317.62	28.1755
		1318.11	22.4553		1318.11	28.1494
		1318.59	22.4227		1318.59	28.1232
		1319.07	22.3923		1319.07	28.098
		1319.55	22.3648		1319.55	28.0746
		1320.04	22.3401		1320.04	28.0532
		1320.52	22.3174		1320.52	28.0332
		1321	22.2951		1321	28.0132
		1321.48	22.2717		1321.48	27.992
		1321.96	22.246		1321.96	27.9688
		1322.45	22.218		1322.45	27.9437
		1322.93	22.1885		1322.93	27.9175
		1323.41	22.1588		1323.41	27.891
		1323.89	22.1299		1323.89	27.8649
		1324.38	22.1023		1324.38	27.8389
		1324.86	22.0754		1324.86	27.8124
		1325.34	22.0482		1325.34	27.7845
		1325.82	22.0199		1325.82	27.7547
		1326.3	21.99		1326.3	27.7231
		1326.79	21.9592		1326.79	27.6904
		1327.27	21.9282		1327.27	27.6574
		1327.75	21.8979		1327.75	27.6246
		1328.23	21.8686		1328.23	27.592
		1328.71	21.8398		1328.71	27.559
		1329.2	21.8106		1329.2	27.5249
		1329.68	21.7805		1329.68	27.4891
		1330.16	21.7496		1330.16	27.4521
		1330.64	21.7185		1330.64	27.4146
		1331.12	21.6883		1331.12	27.3778
		1331.61	21.6598		1331.61	27.3422
		1332.09	21.6329		1332.09	27.308
		1332.57	21.6069		1332.57	27.2746
		1333.05	21.5803		1333.05	27.241
		1333.54	21.5523		1333.54	27.2066
		1334.02	21.5226		1334.02	27.1716
		1334.5	21.4917		1334.5	27.1365
		1334.98	21.4609		1334.98	27.102
		1335.46	21.4311		1335.46	27.0688
		1335.94	21.4025		1335.94	27.0365
		1336.43	21.3745		1336.43	27.0046
		1336.91	21.3463		1336.91	26.9718
		1337.39	21.3176		1337.39	26.9375
		1337.87	21.2893		1337.87	26.9021
		1338.36	21.2641		1338.36	26.8669
		1338.84	21.2452		1338.84	26.8338
		1339.32	21.2353		1339.32	26.8043
		1339.8	21.2349		1339.8	26.7789
		1340.28	21.242		1340.28	26.7562
		1340.77	21.2529		1340.77	26.7344
		1341.25	21.2636		1341.25	26.7116
		1341.73	21.2718		1341.73	26.6869
		1342.21	21.2768		1342.21	26.6607
		1342.69	21.2797		1342.69	26.6339
		1343.18	21.282		1343.18	26.6071
		1343.66	21.2847		1343.66	26.5807
		1344.14	21.2881		1344.14	26.554
		1344.62	21.2916		1344.62	26.5262
		1345.11	21.2944		1345.11	26.4969
		1345.59	21.2962		1345.59	26.4662
		1346.07	21.2974		1346.07	26.435
		1346.55	21.2988		1346.55	26.4043
		1347.03	21.3014		1347.03	26.3752
		1347.52	21.3055		1347.52	26.3478
		1348	21.3108		1348	26.3216
		1348.48	21.3161		1348.48	26.2957
		1348.96	21.3208		1348.96	26.2694
		1349.44	21.3243		1349.44	26.2428
		1349.93	21.3271		1349.93	26.2164
		1350.41	21.33		1350.41	26.1912
		1350.89	21.3332		1350.89	26.1677
		1351.37	21.3367		1351.37	26.1455
		1351.86	21.3396		1351.86	26.1239
		1352.34	21.3406		1352.34	26.1014
		1352.82	21.3391		1352.82	26.0772
		1353.3	21.3352		1353.3	26.0513
		1353.78	21.3303		1353.78	26.0246
		1354.27	21.3261		1354.27	25.9983
		1354.75	21.3237		1354.75	25.9733
		1355.23	21.3235		1355.23	25.9499
		1355.71	21.3244		1355.71	25.927
		1356.19	21.3247		1356.19	25.9032
		1356.68	21.3227		1356.68	25.8773
		1357.16	21.3179		1357.16	25.8489
		1357.64	21.3104		1357.64	25.8185
		1358.12	21.3011		1358.12	25.7872
		1358.61	21.2908		1358.61	25.7557
		1359.09	21.2794		1359.09	25.7241
		1359.57	21.2661		1359.57	25.6915
		1360.05	21.25		1360.05	25.6563
		1360.53	21.2311		1360.53	25.6173
		1361.02	21.2109		1361.02	25.5738
		1361.5	21.1928		1361.5	25.5268
		1361.98	21.1813		1361.98	25.4782
		1362.46	21.1796		1362.46	25.4301
		1362.94	21.1881		1362.94	25.3835
[truncated: 5,470 more rows]

## Sheet: Antioxidants
		Total phenols
	Antioxidants		Non-fermented			fermented
		content（mg/mL）	3.48977	3.45748	3.45748	0.234847	0.247632	0.247051
			Total flavonoids
			Non-fermented			Fermented
		Content(mg/mL）	0.458652	0.362686	0.379232	0.00863695	0.0105232	0.00926569
			T-SOD
			Non-fermented			Fermented
		Enzyme activity (U/mL)	80.9934	79.0418	82.9451	112.835	133.2	133.2
	Antioxidant activity	DPPH radical scavenging rate（%）											Superoxide radical scavenging rate(%)
		concentration （ml/mL）	0.1mg/mL Vc			Non-fermented			Fermented				concentration （ml/mL）	0.1mg/mL Vc			Non-fermented			Fermented
		0.08	34.8305	33.0085	29.6822	84.92	83.64	85.56	31.4046	45.8281	39.6646		0.08	29.1939	35.5662	30.9405	5.48523	3.62869	4.11392	13.7996	15.1566	16.4927
		0.16	45.3814	55.2331	54.1949	85.62	86.98	84.76	40.3145	43.8155	43.44		0.16	35.048	35.3167	34.8944	18.9873	16.1603	24.2827	16.1169	19.4363	20.3967
		0.24	68.7924	73.5593	71.4407	90	90.4	89.6	46.1006	56.2264	56.5409		0.24	42.476	47.3129	44.5681	33.6076	28.4599	23.7764	35.4489	36.263	35.9708
		0.32	82.5424	78.7076	79.1314	82	76.8	80.2	59.6646	65.3249	68.0503		0.32	46.8714	49.405	49.0019	39.2827	44.2827	30.6751	59.6242	53.9875	50.5428
		0.4	90.911	89.7034	92.5212	95.4	92.8	96.4	82.7463	73.8994	81.2998		0.4	53.6276	55.0096	52.8215	45.7806	48.4388	46.7511	55.1775	60.7307	62.4217
		0.48	91.0805	90.5932	93.9407	90.8	83.8	88.8	81.8868	85.9119	77.6939		0.48	61.6699	62.7639	60.2111	47.7004	59.135	42.5527	69.1649	72.7557	73.4447
		0.56	94.8093	90.572	90.2542	87.8	89.8	84	86.2264	80.4822	78.0922		0.56	62.7639	62.6871	64.4146	63.2068	60.5274	59.2827	74.7599	75.4489	83.7787
		0.64	89.9364	92.5424	95.8475	77	79.8	83.4	79.0566	89.2662	82.7673		0.64	66.7179	67.2553	66.4683	70.0422	70.0633	74.135	79.8747	84.4885	76.1587
		Hydroxyl radical scavenging rate（%）											ABTS radical scavenging rate(%)
		concentration （ml/mL）	0.1mg/mL Vc			Non-fermented			Fermented				concentration （ml/mL）	0.1mg/mL Vc			Non-fermented			Fermented
		0.08	1.14389	4.39494	1.74594	14.7017	15.9308	13.401	37.121	41.7834	36.586		0.08	39.258	43.9966	39.2243	12.5495	13.6484	12.5275	9.25278	5.72337	6.00954
		0.16	34.3769	36.7851	23.0584	79.8449	71.3126	83.0072	52.2803	48.5478	51.5796		0.16	38.2125	41.2479	48.0944	50	54.7473	55.033	25.3418	21.7488	24.3243
		0.24	29.4401	34.0157	39.4341	81.7064	81.5394	85.5967	71.6051	79.2229	69.0828		0.24	60.2698	57.7066	58.1619	69.5824	70.5275	74.4176	52.6232	50.1431	47.3132
		0.32	52.5948	49.4281	55.8098	98.8067	98.1026	98.222	79.3503	82.0764	83.0191		0.32	78.1956	66.6948	78.0607	87.5604	92.1099	92.9451	46.8203	56.5819	59.2051
		0.4	68.9344	72.9681	65.4786	98.5203	96.5752	95.2029	91.4904	88.5223	88.0892		0.4	93.9123	88.9713	95.0084	93.9121	90.5275	93.7802	65.5644	60.6359	55.4531
		0.48	88.7899	83.7809	86.8152	97.3508	95.6683	96.3484	93.8344	96.2293	98.1146		0.48	99.71	98.48	99.88	98.7912	98.1758	98.6154	62.5437	69.9841	71.2083
		0.56	96.761	97.5316	97.0259	96.8138	98.3532	94.1766	95.414	99.172	99.0701		0.56	99.7976	99.511	99.7976	92.2857	92.5275	92.4835	73.9269	74.7218	74.9285
		0.64	99.1692	97.7965	97.5436	96.3723	98.8902	96.5394	98.9045	98.2038	99.2611		0.64	98.6172	98.9039	99.8651	89.4725	89.5604	90	73.5135	75.5326	74.6582

## Sheet: Antioxidant
	DPPH radical scavenging rate（%）											Superoxide radical scavenging rate(%)
	concentration （ml/mL）	0.1mg/mL Vc			Non-fermented			Fermented				concentration （ml/mL）	0.1mg/mL Vc			Non-fermented			Fermented
	0.08	34.8305	33.0085	29.6822	84.92	83.64	85.56	31.4046	45.8281	39.6646		0.08	29.1939	35.5662	30.9405	5.48523	3.62869	4.11392	13.7996	15.1566	16.4927
	0.16	45.3814	55.2331	54.1949	85.62	86.98	84.76	40.3145	43.8155	43.44		0.16	35.048	35.3167	34.8944	18.9873	16.1603	24.2827	16.1169	19.4363	20.3967
	0.24	68.7924	73.5593	71.4407	90	90.4	89.6	46.1006	56.2264	56.5409		0.24	42.476	47.3129	44.5681	33.6076	28.4599	23.7764	35.4489	36.263	35.9708
	0.32	82.5424	78.7076	79.1314	82	76.8	80.2	59.6646	65.3249	68.0503		0.32	46.8714	49.405	49.0019	39.2827	44.2827	30.6751	59.6242	53.9875	50.5428
	0.4	90.911	89.7034	92.5212	95.4	92.8	96.4	82.7463	73.8994	81.2998		0.4	53.6276	55.0096	52.8215	45.7806	48.4388	46.7511	55.1775	60.7307	62.4217
	0.48	91.0805	90.5932	93.9407	90.8	83.8	88.8	81.8868	85.9119	77.6939		0.48	61.6699	62.7639	60.2111	47.7004	59.135	42.5527	69.1649	72.7557	73.4447
	0.56	94.8093	90.572	90.2542	87.8	89.8	84	86.2264	80.4822	78.0922		0.56	62.7639	62.6871	64.4146	63.2068	60.5274	59.2827	74.7599	75.4489	83.7787
	0.64	89.9364	92.5424	95.8475	77	79.8	83.4	79.0566	89.2662	82.7673		0.64	66.7179	67.2553	66.4683	70.0422	70.0633	74.135	79.8747	84.4885	76.1587
	Hydroxyl radical scavenging rate（%）											ABTS radical scavenging rate(%)
	concentration （ml/mL）	0.1mg/mL Vc			Non-fermented			Fermented				concentration （ml/mL）	0.1mg/mL Vc			Non-fermented			Fermented
	0.08	1.14389	4.39494	1.74594	14.7017	15.9308	13.401	37.121	41.7834	36.586		0.08	39.258	43.9966	39.2243	12.5495	13.6484	12.5275	9.25278	5.72337	6.00954
	0.16	34.3769	36.7851	23.0584	79.8449	71.3126	83.0072	52.2803	48.5478	51.5796		0.16	38.2125	41.2479	48.0944	50	54.7473	55.033	25.3418	21.7488	24.3243
	0.24	29.4401	34.0157	39.4341	81.7064	81.5394	85.5967	71.6051	79.2229	69.0828		0.24	60.2698	57.7066	58.1619	69.5824	70.5275	74.4176	52.6232	50.1431	47.3132
	0.32	52.5948	49.4281	55.8098	98.8067	98.1026	98.222	79.3503	82.0764	83.0191		0.32	78.1956	66.6948	78.0607	87.5604	92.1099	92.9451	46.8203	56.5819	59.2051
	0.4	68.9344	72.9681	65.4786	98.5203	96.5752	95.2029	91.4904	88.5223	88.0892		0.4	93.9123	88.9713	95.0084	93.9121	90.5275	93.7802	65.5644	60.6359	55.4531
	0.48	88.7899	83.7809	86.8152	97.3508	95.6683	96.3484	93.8344	96.2293	98.1146		0.48	99.71	98.48	99.88	98.7912	98.1758	98.6154	62.5437	69.9841	71.2083
	0.56	96.761	97.5316	97.0259	96.8138	98.3532	94.1766	95.414	99.172	99.0701		0.56	99.7976	99.511	99.7976	92.2857	92.5275	92.4835	73.9269	74.7218	74.9285
	0.64	99.1692	97.7965	97.5436	96.3723	98.8902	96.5394	98.9045	98.2038	99.2611		0.64	98.6172	98.9039	99.8651	89.4725	89.5604	90	73.5135	75.5326	74.6582

## Sheet: Antibacterial 
		Inhibition zone (mm)
	Pathogenic microorganisms	10 mg/mL ampicillin			Non-fermented			Fermented
	Escherichia coli ATCC 25922	24.7	25.5	23.3	0	0	0	29.8	28.8	26.3
	Staphylococcus aureus ATCC 6538	23.9	24.7	23.5	0	0	0	25.5	28.5	25.8
	Pseudomonas aeruginosa ATCC 9027	22.8	22.5	22.3	0	0	0	21.6	23.4	24.4
	Bacillus subtilis ATCC6633	9.4	10.1	9.9	0	0	0	22.1	23.3	26.2
		Growth curve
		Escherichia coli ATCC25922						Staphylococcus aureus ATCC 6538
	Time(h)	Control group(OD600nm)			Treatment group(OD600nm)			Control group(OD600nm)			Treatment group(OD600nm)
	0	0.0538	0.0578	0.0543	0.0558	0.0505	0.0526	0.0575	0.0579	0.0557	0.0539	0.0531	0.0572
	2	0.0937	0.0888	0.0798	0.0525	0.0543	0.0737	0.0856	0.0817	0.073	0.0537	0.0538	0.0546
	4	0.388	0.408	0.421	0.0539	0.0564	0.0536	0.498	0.562	0.45	0.0558	0.0567	0.0547
	6	0.661	0.669	0.72	0.0638	0.0619	0.0576	0.88	0.92	0.885	0.0555	0.0569	0.0605
	8	0.831	0.844	0.907	0.0848	0.0867	0.0822	1.05	1.1	1.09	0.0652	0.0651	0.0674
	10	0.906	0.961	0.974	0.166	0.181	0.153	1.2	1.27	1.22	0.087	0.0897	0.0851
	12	0.919	0.955	0.965	0.414	0.421	0.418	1.21	1.25	1.23	0.198	0.204	0.178

## Sheet: Sensory evaluation
			Non-fermented/score								Fermented/score
			Number	Color	Appearance	flavor	Taste	Over impression			Number	Color	Appearance	flavor	Taste	Over impression
			1	6	5	3	3	4			1	4	5	6	6	5
			2	5	4	6	7	6			2	6	5	3	5	4
			3	6	6	7	6	6			3	5	5	6	5	5
			4	3	6	5	6	5			4	6	7	7	7	6
			5	6	5	6	5	4			5	4	7	7	6	6
			6	4	6	7	6	6			6	6	6	5	6	5
			7	6	7	6	5	5			7	5	7	5	6	4
			8	7	6	7	5	6			8	6	7	6	6	5
			9	3	3	5	4	3			9	5	5	3	4	5
			10	6	6	6	5	4			10	5	5	3	3	4
			11	6	5	6	5	4			11	7	6	5	3	3
			12	6	4	5	5	6			12	6	6	6	5	4
			13	4	5	5	5	6			13	6	5	4	4	6
			14	5	5	7	4	5			14	4	7	3	5	6
			15	3	6	6	4	5			15	5	6	3	5	6
