# Supplementary material for: Evaluation of a strawberry fermented beverage with potential health benefits
Source: PeerJ. 2021 Aug 23;9:e11974. doi: 10.7717/peerj.11974 (PMC8388556; doi:10.7717/peerj.11974)
Supplement: Supplemental Information 2 — This data was used to prepare Fig. 4. [file peerj-09-11974-s002.xlsx]

## Sheet: Sheet1
	T-AOC(U/mL)
	sample	0.1mg/mL Vc			Non-fermented			Fermented
		108.977	108.953	108.755	3.219	4.514	4.72367	8.70733	8.16467	8.41133
