# Supplementary material for: Evaluation of a strawberry fermented beverage with potential health benefits
Source: PeerJ. 2021 Aug 23;9:e11974. doi: 10.7717/peerj.11974 (PMC8388556; doi:10.7717/peerj.11974)
Supplement: Supplemental Information 3 — This was supplied to answer the reviewer’s question and was not shown in this study. [file peerj-09-11974-s003.xlsx]

## Sheet: Chemical composition
		Total sugar
	standard curve	y=0.5031x-0.0123
		Non-fermented			fermented
	content（mg/mL）	18.3463	17.2928	17.5512	5.35082	4.7585	5.6132
		Non-fermented			fermented
	ph	3.65	3.56	3.61	2.93	2.97	3.01
		Non-fermented			fermented
	TA	3.68	3.808	3.552	4.032	4.128	3.872

## Sheet: Sensory evaluation
			Non-fermented/score								Fermented/score
			Number	Color	Appearance	flavor	Taste	Over impression			Number	Color	Appearance	flavor	Taste	Over impression
			1	6	5	3	3	4			1	4	5	6	6	5
			2	5	4	6	7	6			2	6	5	3	5	4
			3	6	6	7	6	6			3	5	5	6	5	5
			4	3	6	5	6	5			4	6	7	7	7	6
			5	6	5	6	5	4			5	4	7	7	6	6
			6	4	6	7	6	6			6	6	6	5	6	5
			7	6	7	6	5	5			7	5	7	5	6	4
			8	7	6	7	5	6			8	6	7	6	6	5
			9	3	3	5	4	3			9	5	5	3	4	5
			10	6	6	6	5	4			10	5	5	3	3	4
			11	6	5	6	5	4			11	7	6	5	3	3
			12	6	4	5	5	6			12	6	6	6	5	4
			13	4	5	5	5	6			13	6	5	4	4	6
			14	5	5	7	4	5			14	4	7	3	5	6
			15	3	6	6	4	5			15	5	6	3	5	6
