# Supplementary material for: Evaluation of a strawberry fermented beverage with potential health benefits
Source: PeerJ. 2021 Aug 23;9:e11974. doi: 10.7717/peerj.11974 (PMC8388556; doi:10.7717/peerj.11974)
Supplement: Supplemental Information 4 — This was used for data analyses and to prepare Table 1. [file peerj-09-11974-s004.xlsx]

## Sheet: Sheet1
		Total phenols
	Antioxidants		Non-fermented			Fermented
		content（mg/mL）	3.48977	3.45748	3.45748	0.286504	0.279918	0.279336
		Total flavonoids
			Non-fermented			Fermented
		Content(mg/mL）	0.458652	0.362686	0.379232	0.00863695	0.0105232	0.00926569
			T-SOD
			Non-fermented			Fermented
		Enzyme activity (U/mL)	80.9934	79.0418	82.9451	112.835	133.2	133.2
